# Supplementary material for: Revealing the Characteristics of Glucose- and Lactate-Based Chain Elongation for Caproate Production by Caproicibacterium lactatifermentans through Transcriptomic, Bioenergetic, and Regulatory Analyses
Source: mSystems. 2022 Sep 8;7(5):e00534-22. doi: 10.1128/msystems.00534-22 (PMC9600882; doi:10.1128/msystems.00534-22)
Supplement: TABLE S1 [file msystems.00534-22-s0008.xlsx]

## Sheet: Table S1
Locus tag	Operon	Operon function	Predicted Rex-binding site	Score
Carbon metabolism and fermentation
H6X83_08990	ldh	L-lactate dehydrogenase	ATGTTAAATTTTTAACAA	19.54
H6X83_00865	pgk	Phosphoglycerate kinase	TTGTGAAAATTTCAACAA	14.32
H6X83_12595	gldA	Glycerol dehydrogenase	TTGTTATTTTTTTATCAA	14.32
H6X83_00920	gapdh	Glyceraldehyde-3-phosphate dehydrogenase	TTGTTAAAAATGAAACAA	14.32
H6X83_08150	pk	Pyruvate kinase	TTGAAAGCGCTTTAACAA	9.85
H6X83_00080	ppdk	Pyruvate phosphate dikinase	TTGTTAAGAAAAACACAA	9.35
H6X83_03670	pfk	6-Phosphofructokinase	TTGTTAAAAAATAGACTA	9.09
H6X83_00450	fba	Fructose-1,6-bisphosphate aldolase	TTTTTAACAATTTCACGA	9.07
H6X83_00925	glgB	1,4-Alpha-glucan branching protein	TTGTAACAAAGTAAACAA	9.35
H6X83_06815	metE	5-Methyltetrahydropteroyltriglutamate-homocysteine S-methyltransferase	TCGATAACAATTTAGCAA	9.35
Energy metabolism and electron transfer
H6X83_07635	acn	Aconitate hydratase	TTGTGAACGGATTGACAA	15.08
H6X83_06045	thl	Thiolase	TTGCTAAAACTTTAACGA	14.57
H6X83_03495	rnfC	Electron transport complex subunit RnfC	TTGTTCTTTTTTAAACAA	9.09
