# Supplementary material for: Revealing the Characteristics of Glucose- and Lactate-Based Chain Elongation for Caproate Production by Caproicibacterium lactatifermentans through Transcriptomic, Bioenergetic, and Regulatory Analyses
Source: mSystems. 2022 Sep 8;7(5):e00534-22. doi: 10.1128/msystems.00534-22 (PMC9600882; doi:10.1128/msystems.00534-22)
Supplement: TABLE S2 [file msystems.00534-22-s0009.xlsx]

## Sheet: Table S2
Sample	Glucose as carbon source				Lactate as carbon source
	G1	G2	G3		L1	L2	L3
Total reads	15606742	17449518	34115696		169,709,22	16110996	28932770
Clean reads	15450498	17282000	32668946		16785236	15921752	27820970
Ratio of clean reads (%)	99	99.04	95.76		98.91	98.83	96.16
Mapped reads	15334503	17170796	32334938		16691101	15808382	27641932
