# Supplementary material for: Revealing the Characteristics of Glucose- and Lactate-Based Chain Elongation for Caproate Production by Caproicibacterium lactatifermentans through Transcriptomic, Bioenergetic, and Regulatory Analyses
Source: mSystems. 2022 Sep 8;7(5):e00534-22. doi: 10.1128/msystems.00534-22 (PMC9600882; doi:10.1128/msystems.00534-22)
Supplement: TABLE S3 [file msystems.00534-22-s0010.xlsx]

## Sheet: Table S3
Primer purpose	Primer name	Sequence (5’-3’)	Targeting region or gene	Expected product length (bp)
Co-transcription analysis	Cotra-1F	GAAGGCCTTTTGCGAAAAGAACCTGTAA	intergenic region between hpr and lldR (part1)	237
	Cotra-1R	TCATTTTGCCGGTAAGCTTCCGGCAA
	Cotra-2F	GCTTTTTCCTTTTCAGAACAAAAGAGAAGACGGC	intergenic region between hpr and lldR (part2)	175
	Cotra-2R	ACGGTCGAAACGCCGCGTTTTC
	Cotra-3F	CTCGGGTGTGACGGAATTGT	intergenic region between ldh and larA	213
	Cotra-3R	GCGCATCTGGTAGTTATTCCG
	Neg-F	AAGAAGCGTCATGCTTCTTCCTGCTTGTT	intergenic region between larA and lldP	513
	Neg-R	CAGCATCATATGCTGCCAAAATTTATTTTCGC	(Negative control for co-transcription analysis)
	Pos-F	GATTCTGGCGGGGAATTTGC	lldR	267
	Pos-R	GCTGGTAACTGTACCCAGCATCTCT	(Positive control 1 for co-transcription analysis)
Co-transcription analysis and qRT-PCR	ldh-F	CAACCACATCGCATTCGTCC	ldh	123
	ldh-R	GCGCACTGGATGTTTTCGTT	(Positive control 2 for co-transcription analysis)
qRT-PCR	larA-F	CACTGGACGGGTATGGTCAC	larA	128
	larA-R	CTACCGGTTCGGAGGACAAC
	lldP-F	TTCCTCGGCCAGTTCAAGAC	lldP	150
	lldP-R	AACCATGTCGTGACCGGAAA
	lldR-F	GATTCTGGCGGGGAATTTGC	lldR	100
	lldR-R	CAGTGCCTCACGTACGGAAT
	pfk-F	ATGAATGCTGCAATCCGTGC	pfk	107
	pfk-R	TCGTATACGTCGCCGTTCAG
	argH-F	GTGAAGTCATTGCTGTGGCG	argH	147
	argH-R	CGGTCTGCCAGATGTAGTCC
	metK-F	CTGCCATCTTTACGCACAGC	metK	120
	metK-R	GGGCGACCAAGGTATGATGT
	pdxS-F	GTGCGGCATATGCGGAAAAT	pdxS	135
	pdxS-R	CAGACGGCCGTTATCGTGTA
	ilvE-F	CCGTGACGAAGTCCTCTTCC	ilvE	100
	ilvE-R	TCCATTCAGCTGTTCCGTCC
	dapA-F	GTGCAATTACTGCCTGCACC	dapA	125
	dapA-R	TTGTGCGCAACTACAGGTGA
	pfor-F	TGGCTGATGTAGTAGGGGCT	pfor	127
	pfor-R	TCGGCGATCATACCGACAAG
	gltA-F	AATTCGCCGGGGATAGGAAC	gltA	125
	gltA-R	TACGATGTAAAACGCGGCCT
	thl-F	CGTCGAAGCAAACGAAGCAT	thl	117
	thl-R	GTCAAGATACGGCAGCCAGA
	cat-F	GCAGGATACGAGAGTGAGCC	cat	104
	cat-R	CGACTTCGTACTGGGTGCTT
	bcd-F	GCCATGGGTACCTTTGCTCT	bcd	135
	bcd-R	ATGCAGAAGACCGTTGCAGA
	atpD-F	TGGAAGTAAAGGCGTAGCCG	V-type ATP synthase subunit D gene	108
	atpD-R	CCATTGCAACCAGGAACGTG
	ribD-F	GTCCGTACAGGGTGGTGTTT	ribD	149
	ribD-R	TCATTGGGCAGGGATTCCAC
	thiC-F	TCAACCTTGGTACTTCCCGC	thiC	124
	thiC-R	AACTTCTGTGTATCGCCGCA
	16S-F	GTGCAATATCCCCCACTGCT	16S rRNA gene	112
	16S-R	TAATAGCCCACCATGGCGAC
