# Supplementary material for: Revealing the Characteristics of Glucose- and Lactate-Based Chain Elongation for Caproate Production by Caproicibacterium lactatifermentans through Transcriptomic, Bioenergetic, and Regulatory Analyses
Source: mSystems. 2022 Sep 8;7(5):e00534-22. doi: 10.1128/msystems.00534-22 (PMC9600882; doi:10.1128/msystems.00534-22)
Supplement: DATA SET S1 [file msystems.00534-22-s0001.xlsx]

## Sheet: Dataset1
Locus tag	Gene	log2FoldChange	p-value (adj)	TPM		log2(TPM)		Description
				Glucose	Lactate	Glucose	Lactate
GJQ69_00005	dnaA	0.567642	0.549028	304.718	273.298	8.25133	8.09433	chromosomal replication initiator protein DnaA
GJQ69_00010	-	0.65718	0.766118	41.4982	34.9151	5.37498	5.12578	hypothetical protein
GJQ69_00015	dnaN	0.686755	0.649142	281.493	258.606	8.13696	8.01461	DNA polymerase III subunit beta
GJQ69_00020	yaaA	0.241966	0.856646	6.33594	5.21406	2.66356	2.38241	RNA-binding S4 domain-containing protein
GJQ69_00025	recF	0.756494	0.692805	152.458	136.094	7.25227	7.08846	DNA replication/repair protein RecF
GJQ69_00030	-	0.408951	0.727987	28.1153	23.168	4.81328	4.53406	DUF370 domain-containing protein
GJQ69_00035	-	0.504991	0.737068	212.038	174.455	7.72818	7.44671	hypothetical protein
GJQ69_00040	-	0.563226	0.277714	54.7159	52.8198	5.77389	5.72301	hypothetical protein
GJQ69_00045	gyrB	0.558088	0.431332	481.642	449.822	8.91182	8.81321	DNA topoisomerase (ATP-hydrolyzing) subunit B
GJQ69_00050	-	1.03255	0.0308649	315.397	416.684	8.30103	8.70281	hypothetical protein
GJQ69_00055	gyrA	0.72222	0.50395	754.362	732.471	9.55911	9.51663	DNA gyrase subunit A
GJQ69_00060	nudF	0.135037	0.884312	236.578	169.065	7.88617	7.40143	NUDIX domain-containing protein
GJQ69_00065	glpA	0.177863	0.884378	115.16	80.1426	6.8475	6.3245	FAD-dependent oxidoreductase
GJQ69_00070	-	-0.212264	0.837853	156.024	85.4942	7.28562	6.41775	FAD-binding protein
GJQ69_00075	-	-0.147382	0.863609	32.9917	19.8985	5.04403	4.31459	DUF1667 domain-containing protein
GJQ69_00080	-	0.514322	0.850387	435.249	493.345	8.7657	8.94645	hypothetical protein
GJQ69_00085	-	-0.391213	0.639062	107.383	52.5733	6.74662	5.71626	FAD-dependent oxidoreductase
GJQ69_00090	-	0.977783	0.307821	6.30432	7.43077	2.65634	2.89351	DUF255 domain-containing protein
GJQ69_00095	-	2.39039	0.0047682	43.6192	130.224	5.44689	7.02485	PTS fructose transporter subunit IIA
GJQ69_00100	pfkB	2.54289	0.000133146	13.6915	52.2212	3.77521	5.70657	1-phosphofructokinase
GJQ69_00105	fruR	3.77327	1.46397e-06	6.31739	64.1726	2.65933	6.00389	DeoR family transcriptional regulator
GJQ69_00110	-	0.22741	0.916054	1.07033	0.71304	0.0980504	-0.487944	tRNA-Arg
GJQ69_00115	-	0.361655	0.730987	27.1897	21.8195	4.76499	4.44755	hypothetical protein
GJQ69_00120	ppdk	-0.377949	0.382057	12962.6	7046.25	13.6621	12.7826	pyruvate, phosphate dikinase
GJQ69_00125	glmU	0.233712	0.837853	1296.13	984.418	10.34	9.94313	NTP transferase domain-containing protein
GJQ69_00130	prs	0.278936	0.852698	448.528	339.993	8.80905	8.40936	ribose-phosphate diphosphokinase
GJQ69_00135	pth	-0.13227	0.888505	41.631	26.4205	5.37958	4.72359	aminoacyl-tRNA hydrolase
GJQ69_00140	-	-0.445026	0.36094	554.952	274.421	9.11622	8.10025	sodium-dependent transporter
GJQ69_00145	mfd	0.0698255	0.948067	34.9641	24.7184	5.1278	4.62752	transcription-repair coupling factor
GJQ69_00150	-	-0.233615	0.836024	555.28	338.43	9.11707	8.40271	hypothetical protein
GJQ69_00155	-	0.11521	0.869976	248.445	180.328	7.95678	7.49448	hypothetical protein
GJQ69_00160	mutS2	0.013099	0.993239	16.734	12.6914	4.06471	3.66578	DNA mismatch repair protein MutS
GJQ69_00165	-	0.394472	0.698002	43.7	36.1303	5.44956	5.17514	ATP-binding cassette domain-containing protein
GJQ69_00170	-	-0.0061997	0.995895	264.408	160.464	8.04662	7.3261	FtsX-like permease family protein
GJQ69_00175	-	-0.339769	0.829746	403.439	185.067	8.65621	7.53191	YfhO family protein
GJQ69_00180	yfbR	0.444497	0.855601	95.7801	102.211	6.58165	6.67541	5'-deoxynucleotidase
GJQ69_00185	-	0.375999	0.746511	468.072	449.163	8.87059	8.81109	hypothetical protein
GJQ69_00190	-	0.0490387	0.961964	151.968	116.562	7.24762	6.86496	amino acid decarboxylase
GJQ69_00195	-	0.483833	0.65126	120.865	124.944	6.91725	6.96514	transcriptional regulator
GJQ69_00200	holB	0.71968	0.268633	226.06	234.383	7.82056	7.87273	ATP-binding protein
GJQ69_00205	yaaT	0.0790585	0.913614	233.595	164.378	7.86787	7.36088	stage 0 sporulation protein
GJQ69_00210	-	0.00552649	0.998177	399.865	315.86	8.64337	8.30314	4Fe-4S dicluster domain-containing protein
GJQ69_00215	-	-0.163061	0.86348	136.588	81.8598	7.09368	6.35508	methyltransferase
GJQ69_00220	rsmI	-0.472912	0.515061	171.773	86.6197	7.42436	6.43662	16S rRNA (cytidine(1402)-2'-O)-methyltransferase
GJQ69_00225	nrdG	-1.71812	9.65753e-09	1021.23	217.401	9.9961	7.76422	anaerobic ribonucleoside-triphosphate reductase activating protein
GJQ69_00230	-	-1.54848	0.376408	6.58892	1.82339	2.72004	0.866623	hypothetical protein
GJQ69_00235	nrdD	-1.70154	2.28966e-06	2962.82	633.099	11.5328	9.30629	anaerobic ribonucleoside triphosphate reductase
GJQ69_00240	-	-0.304964	0.611335	105.746	59.9787	6.72446	5.90638	transcriptional regulator
GJQ69_00245	queH	-0.355427	0.504759	207.058	109.311	7.69389	6.7723	hypothetical protein
GJQ69_00250	aspS	-0.0127624	0.98858	1336.8	826.831	10.3846	9.69145	aspartate--tRNA ligase
GJQ69_00255	hisS	0.324958	0.857258	487.687	362.446	8.92981	8.50162	histidine--tRNA ligase
GJQ69_00260	mgsA	0.372792	0.799251	414.631	314.981	8.69568	8.29912	methylglyoxal synthase
GJQ69_00265	minD	1.49476	0.105651	621.244	991.613	9.27902	9.95363	AAA family ATPase
GJQ69_00270	mrdA	0.0709211	0.952569	362.338	240.413	8.50119	7.90937	penicillin-binding protein
GJQ69_00275	-	-0.068061	0.936119	136.875	85.4971	7.09671	6.4178	rod shape-determining protein MreD
GJQ69_00280	mreC	-0.0274173	0.962517	462.869	304.453	8.85446	8.25007	rod shape-determining protein MreC
GJQ69_00285	mreB	-0.0212032	0.970048	509.342	334.221	8.99249	8.38466	MreB/Mrl family cell shape determining protein
GJQ69_00290	dut	0.0120715	0.987596	76.0542	51.4268	6.24896	5.68445	dUTP diphosphatase
GJQ69_00295	-	0.264658	0.856646	510.982	371.019	8.99713	8.53535	U32 family peptidase
GJQ69_00300	-	0.312036	0.68213	149.115	119.802	7.22028	6.90451	cell division protein ZapA
GJQ69_00305	glgP	-1.11674	0.242981	239.6	66.6409	7.90449	6.05834	glycogen/starch/alpha-glucan family phosphorylase
GJQ69_00310	apu	-1.42624	0.189675	185.535	39.5364	7.53555	5.30511	glycoside hydrolase family 13 protein
GJQ69_00315	-	0.759235	0.907452	0.0662764	0.0736178	-3.91536	-3.7638	tRNA-Arg
GJQ69_00320	-	-1.77838	0.102189	4076.12	675.335	11.993	9.39946	hypothetical protein
GJQ69_00325	-	-1.37049	0.443963	5456.82	1044.48	12.4138	10.0286	ABC transporter permease subunit
GJQ69_00330	-	-1.69841	0.26999	4752.59	734.227	12.2145	9.52008	ATP-binding cassette domain-containing protein
GJQ69_00335	-	-1.87842	0.181308	1882.43	263.008	10.8784	8.03896	DUF624 domain-containing protein
GJQ69_00340	pgmB	-3.85493	2.34663e-08	153.48	6.96806	7.26191	2.80076	beta-phosphoglucomutase
GJQ69_00345	phoP	-2.04485	6.93913e-06	270.74	45.9649	8.08076	5.52246	response regulator
GJQ69_00350	phoR	-1.76489	0.000570109	703.059	132.845	9.4575	7.0536	PAS domain S-box protein
GJQ69_00355	-	-0.312396	0.639062	230.675	127.153	7.84972	6.99042	ATP-binding cassette domain-containing protein
GJQ69_00360	BT0173	-1.48816	0.0247319	3393.46	806.595	11.7285	9.6557	GGGtGRT protein
GJQ69_00365	-	-1.4195	0.000320082	1623.58	438.987	10.665	8.77804	hypothetical protein
GJQ69_00370	mtlA	0.0187942	NA	797.238	392.014	9.63887	8.61476	PTS mannitol transporter subunit IICBA
GJQ69_00375	-	0.214837	0.943262	552.846	303.47	9.11073	8.24541	PRD domain-containing protein
GJQ69_00380	-	0.501723	NA	71.0967	47.099	6.15171	5.55762	PTS mannitol transporter subunit IIA
GJQ69_00385	hpr	0.182393	NA	29.9093	16.1496	4.90252	4.01343	HPr family phosphocarrier protein
GJQ69_00390	ptsI	0.53436	0.875259	387.606	260.494	8.59845	8.02511	phosphoenolpyruvate--protein phosphotransferase
GJQ69_00395	pfkB	0.942091	0.800714	94.6591	83.3194	6.56467	6.38058	1-phosphofructokinase
GJQ69_00400	-	-0.293381	NA	619.232	238.091	9.27434	7.89537	zinc-binding dehydrogenase
GJQ69_00405	secA	0.31863	0.698002	1335.03	1158.73	10.3827	10.1783	preprotein translocase subunit SecA
GJQ69_00410	fba	-0.643983	0.0854106	2757.21	1235.42	11.429	10.2708	class II fructose-1,6-bisphosphate aldolase
GJQ69_00415	alkA	-0.0858032	0.898649	100.242	63.4285	6.64735	5.98706	DNA-3-methyladenine glycosylase 2 family protein
GJQ69_00420	yacO	-0.130577	0.899239	94.1689	55.4416	6.55718	5.7929	23S rRNA (guanosine(2251)-2'-O)-methyltransferase RlmB
GJQ69_00425	ydbA	-0.410099	0.360498	1234.71	632.07	10.27	9.30394	hypothetical protein
GJQ69_00430	fusA_1	3.51277	2.01691e-06	154.424	1107.57	7.27076	10.1132	elongation factor G
GJQ69_00435	metN	-1.14	0.500764	1575.62	573.311	10.6217	9.16317	ATP-binding cassette domain-containing protein
GJQ69_00440	-	-1.28329	0.380571	1300.23	427.565	10.3445	8.74	ABC transporter permease subunit
GJQ69_00445	-	-0.431602	0.860976	2683.42	1609.96	11.3899	10.6528	metal ABC transporter substrate-binding protein
GJQ69_00450	-	-0.564107	0.731172	3931.99	2113.21	11.941	11.0452	M20/M25/M40 family metallo-hydrolase
GJQ69_00455	-	1.36226	0.173143	1.42732	2.76401	0.513304	1.46677	YlmC/YmxH family sporulation protein
GJQ69_00460	-	0.638059	0.672948	4.60967	5.4314	2.20466	2.44132	hypothetical protein
GJQ69_00465	sigG	1.4611	0.156067	1.67197	3.39078	0.741549	1.76162	RNA polymerase sporulation sigma factor SigG
GJQ69_00470	cca	-0.601161	0.29262	125.241	60.2047	6.96857	5.9118	HD domain-containing protein
GJQ69_00475	-	-0.323168	0.4939	158.933	89.0833	7.31228	6.47708	glycosyltransferase
GJQ69_00480	-	-0.619427	0.366647	144.089	65.0896	7.17082	6.02436	hypothetical protein
GJQ69_00485	-	0.916934	0.00432696	433.696	554.244	8.76054	9.11438	MATE family efflux transporter
GJQ69_00490	spoVAE	1.58899	5.68074e-07	89.8354	187.829	6.48921	7.55328	stage V sporulation protein AE
GJQ69_00495	rpsT	0.29852	0.926789	1451.66	1413.26	10.5035	10.4648	30S ribosomal protein S20
GJQ69_00500	gpr	0.351951	0.698002	10.1362	9.24751	3.34144	3.20906	GPR endopeptidase
GJQ69_00505	spoIIP	0.663109	0.355479	9.56048	10.5349	3.25708	3.3971	stage II sporulation protein P
GJQ69_00510	-	0.521963	0.789569	2.91308	2.55482	1.54255	1.35322	hypothetical protein
GJQ69_00515	-	0.313834	0.58861	29.8712	24.7913	4.90068	4.63176	hypothetical protein
GJQ69_00520	-	0.450068	0.380872	12.4092	11.3081	3.63334	3.49928	hypothetical protein
GJQ69_00525	lepA	0.280666	0.698002	244.348	196.613	7.9328	7.61921	elongation factor 4
GJQ69_00530	hemN	-0.528661	0.698002	10.3206	5.38716	3.36745	2.42952	radical SAM family heme chaperone HemW
GJQ69_00535	hrcA	0.66951	0.649142	435.657	435.716	8.76705	8.76725	heat-inducible transcription repressor HrcA
GJQ69_00540	grpE	-0.332037	0.875259	305.477	150.556	8.25492	7.23416	nucleotide exchange factor GrpE
GJQ69_00545	dnaK	-0.723878	0.632687	2554.89	947.317	11.319	9.8877	molecular chaperone DnaK
GJQ69_00550	dnaJ	-0.303396	0.841365	941.973	487.247	9.87954	8.92851	molecular chaperone DnaJ
GJQ69_00555	greA	-0.333526	0.859316	428.061	262.364	8.74167	8.03542	transcription elongation factor GreA
GJQ69_00560	lysS	-0.39925	0.411031	1991.92	1083.54	10.9599	10.0815	lysine--tRNA ligase
GJQ69_00565	-	-0.326651	0.852839	562.534	343.445	9.1358	8.42394	hypothetical protein
GJQ69_00570	-	0.919591	0.133852	97.3003	134.158	6.60437	7.06779	cyclic nucleotide-binding domain-containing protein
GJQ69_00575	leuC	-0.942671	0.321761	124.576	50.5476	6.96089	5.65957	3-isopropylmalate dehydratase large subunit
GJQ69_00580	leuD	-1.12264	0.183473	95.4387	33.2929	6.5765	5.05714	3-isopropylmalate dehydratase small subunit
GJQ69_00585	srrA1	-0.327453	0.857901	226.507	138.411	7.82341	7.11281	response regulator
GJQ69_00590	yclK	-0.555119	0.307513	576.005	284.481	9.16994	8.15219	HAMP domain-containing protein
GJQ69_00595	htrA	-0.727289	0.288976	482.487	215.109	8.91434	7.74893	trypsin-like serine protease
GJQ69_00600	-	-5.85389	2.84923e-11	30.1197	0.372982	4.91263	-1.42282	hypothetical protein
GJQ69_00605	-	-6.31702	1.17906e-12	131.971	1.12493	7.04408	0.169829	PBSX family phage terminase large subunit
GJQ69_00610	-	-5.58568	1.7597e-09	121.823	1.55329	6.92865	0.635325	serine/threonine protein phosphatase
GJQ69_00615	-	-6.55523	6.72184e-10	114.82	0.897522	6.84323	-0.155981	hypothetical protein
GJQ69_00620	-	-4.84456	3.4368e-05	23.0783	0.632167	4.52847	-0.661623	hypothetical protein
GJQ69_00625	-	-5.37706	7.48792e-08	77.7026	1.09582	6.27989	0.132005	phage major capsid protein
GJQ69_00630	-	-4.16551	0.000786353	11.4598	0.518054	3.51851	-0.948825	hypothetical protein
GJQ69_00635	-	-4.95054	0.00025175	15.6164	0.310429	3.96499	-1.68767	hypothetical protein
GJQ69_00640	-	-4.01609	8.97445e-06	20.6857	0.935538	4.37056	-0.0961312	LysM peptidoglycan-binding domain-containing protein
GJQ69_00645	-	-4.28179	3.14467e-06	59.0711	1.94769	5.88438	0.961766	hypothetical protein
GJQ69_00650	-	-4.56866	0.0206628	7.43548	0.146221	2.89443	-2.77378	hypothetical protein
GJQ69_00655	-	-3.40073	0.00818556	7.06412	0.530133	2.82051	-0.915573	hypothetical protein
GJQ69_00660	-	-3.7119	0.00424755	37.3731	1.55291	5.22393	0.634978	hypothetical protein
GJQ69_00665	-	-4.07885	4.45302e-05	22.6537	0.880742	4.50168	-0.183208	hypothetical protein
GJQ69_00670	-	-4.9878	1.12371e-07	52.1273	1.05976	5.70397	0.0837441	hypothetical protein
GJQ69_00675	hflX	-2.13374	0.031949	277.496	48.6013	8.11632	5.60292	GTPase HflX
GJQ69_00680	-	-2.67818	0.00277632	83.9348	9.97959	6.3912	3.31898	hypothetical protein
GJQ69_00685	-	-0.245164	0.745266	147.038	85.3676	7.20005	6.41562	flavin reductase family protein
GJQ69_00690	argH	-1.81315	0.000305847	327.081	66.5262	8.3535	6.05585	argininosuccinate synthase
GJQ69_00695	argC	-1.32881	0.0415278	136.938	36.0452	7.09738	5.17173	N-acetyl-gamma-glutamyl-phosphate reductase
GJQ69_00700	argJ	-1.55899	0.133852	118.425	24.9517	6.88783	4.64106	glutamate N-acetyltransferase
GJQ69_00705	argB	-1.80296	0.216684	52.1396	8.38083	5.70431	3.06709	acetylglutamate kinase
GJQ69_00710	argD	-1.66781	0.000786353	154.841	32.4139	7.27465	5.01854	acetylornithine/succinyldiaminopimelate aminotransferase
GJQ69_00715	argF	-1.26171	0.0586151	425.914	130.471	8.73442	7.02759	ornithine carbamoyltransferase
GJQ69_00720	hemX	-0.982557	0.265658	19.5692	7.0098	4.29052	2.80937	germination protein YpeB
GJQ69_00725	murD	-0.259978	0.798735	238.677	145.2	7.89892	7.1819	UDP-N-acetylmuramoyl-L-alanine--D-glutamate ligase
GJQ69_00730	cel	-0.415406	0.46254	361.979	192.399	8.49976	7.58796	hypothetical protein
GJQ69_00735	-	-0.461696	0.200457	105.695	53.6466	6.72376	5.74542	hypothetical protein
GJQ69_00740	ynbB	-0.674221	0.180579	170.741	76.9914	7.41567	6.26663	hypothetical protein
GJQ69_00745	-	-0.34257	0.875259	9.53194	5.81327	3.25277	2.53935	tRNA-Leu
GJQ69_00750	-	0.565271	0.491749	15.0273	14.6218	3.90951	3.87005	phage head closure protein
GJQ69_00755	-	0.659544	0.50395	54.7184	54.8132	5.77396	5.77645	terminase large subunit
GJQ69_00760	-	0.75299	0.478615	7.83297	8.45389	2.96956	3.07962	hypothetical protein
GJQ69_00765	-	1.02199	0.254866	5.38553	7.09413	2.42909	2.82662	HNH endonuclease
GJQ69_00770	-	1.01882	0.274235	4.38326	6.02316	2.132	2.59052	phage gp6-like head-tail connector protein
GJQ69_00775	-	0.782956	0.106941	34.4791	43.0558	5.10765	5.42814	phage major capsid protein
GJQ69_00780	-	0.654477	0.213229	10.5081	11.7369	3.39343	3.55298	HK97 family phage prohead protease
GJQ69_00785	-	1.00223	0.0778544	22.9933	33.4879	4.52314	5.06557	phage portal protein
GJQ69_00790	-	-0.15391	0.949175	0.36039	0.21761	-1.47237	-2.20018	hypothetical protein
GJQ69_00795	-	0.527075	0.565655	3.35153	3.4035	1.74482	1.76702	hypothetical protein
GJQ69_00800	-	0.816642	0.755785	0.171146	0.20426	-2.5467	-2.29152	hypothetical protein
GJQ69_00805	-	2.81551	0.719676	0.0110461	0.0584883	-6.50032	-4.09571	hypothetical protein
GJQ69_00810	-	0.226952	0.869976	1.22516	0.973111	0.292965	-0.0393232	hypothetical protein
GJQ69_00815	-	0.331658	0.829746	5.75777	4.47136	2.52551	2.16071	hypothetical protein
GJQ69_00820	-	0.42969	0.698002	61.0415	49.3981	5.93172	5.62638	DNA primase
GJQ69_00825	-	0.536003	0.344591	7.76443	7.41853	2.95688	2.89113	hypothetical protein
GJQ69_00830	ansR1	0.276512	0.783249	138.681	118.687	7.11562	6.89102	helix-turn-helix domain-containing protein
GJQ69_00835	-	0.382078	0.535838	300.193	264.947	8.22975	8.04956	tyrosine-type recombinase/integrase
GJQ69_00840	-	-1.2729	0.0126621	44.7859	11.9717	5.48497	3.58156	DUF4368 domain-containing protein
GJQ69_00845	-	-1.6372	0.00942248	355.237	85.1974	8.47264	6.41274	hypothetical protein
GJQ69_00850	-	-1.53341	0.0702497	1023.98	219.496	9.99997	7.77805	methyltransferase domain-containing protein
GJQ69_00855	hcp	-1.50346	0.0622014	2160.78	478.54	11.0773	8.9025	hydroxylamine reductase
GJQ69_00860	-	-1.78526	3.12571e-07	760.587	156.473	9.57097	7.28977	4Fe-4S ferredoxin
GJQ69_00865	-	0.0993742	0.890449	58.564	42.2818	5.87194	5.40197	cyclic nucleotide-binding domain-containing protein
GJQ69_00870	mscL	-0.0290565	0.969798	44.8355	30.2282	5.48657	4.91782	large-conductance mechanosensitive channel protein MscL
GJQ69_00875	-	-0.25911	0.785145	12.7064	6.83627	3.66748	2.77321	hypothetical protein
GJQ69_00880	-	-0.789547	0.232366	90.6845	37.0418	6.50278	5.21108	small multidrug export protein
GJQ69_00885	-	-0.289578	0.628452	59.5789	33.871	5.89673	5.08198	phosphatase PAP2 family protein
GJQ69_00890	-	-1.76254	0.0173431	2648.95	469.428	11.3712	8.87476	PTS sugar transporter subunit IIA
GJQ69_00895	-	-2.10457	0.00123118	422.851	64.8151	8.724	6.01826	PTS sugar transporter subunit IIA
GJQ69_00900	-	-2.23466	0.00177611	1435.38	189.66	10.4872	7.56727	PTS fructose transporter subunit IIBC
GJQ69_00905	hpr	-3.02081	0.00119199	751.766	68.017	9.55414	6.08782	HPr family phosphocarrier protein
GJQ69_00910	lldR	-1.1541	0.415958	585.929	140.62	9.19458	7.13566	lactate utilization repressor
GJQ69_00915	mtnA	-1.12603	0.240297	960.546	259.653	9.90771	8.02044	S-methyl-5-thioribose-1-phosphate isomerase
GJQ69_00920	-	-1.37858	0.0622014	93.9899	26.8453	6.55443	4.7466	hypothetical protein
GJQ69_00925	-	-1.36688	0.196943	121.138	35.47	6.92051	5.14853	hypothetical protein
GJQ69_00930	-	-0.30652	0.592157	382.333	203.985	8.57868	7.67232	hypothetical protein
GJQ69_00935	gph	-0.17309	0.843121	262.889	163.071	8.03831	7.34936	HAD-IA family hydrolase
GJQ69_00940	glmU	-0.322503	0.623082	265.259	150.506	8.05126	7.23367	UDP-N-acetylglucosamine pyrophosphorylase
GJQ69_00945	rumA	-0.379803	0.664865	251.506	123.001	7.97445	6.94253	23S rRNA (uracil(1939)-C(5))-methyltransferase RlmD
GJQ69_00950	-	-0.637411	0.495488	516.771	202.277	9.01338	7.66019	DEAD/DEAH box helicase
GJQ69_00955	-	0.644431	0.557171	17.4248	17.7861	4.12307	4.15268	recombinase family protein
GJQ69_00960	-	0.538841	0.714436	4.06529	4.059	2.02336	2.02113	hypothetical protein
GJQ69_00965	-	0.522043	0.695903	27.1437	25.9042	4.76255	4.69512	recombinase family protein
GJQ69_00970	-	1.0695	0.454676	1.75947	2.46104	0.81514	1.29927	hypothetical protein
GJQ69_00975	-	2.55582	0.00826818	36.4814	153.407	5.18909	7.26122	holin
GJQ69_00980	-	2.59733	0.00446866	30.1147	121.705	4.9124	6.92724	hypothetical protein
GJQ69_00985	-	2.76807	0.00468452	21.6555	102.981	4.43666	6.68624	phage gp6-like head-tail connector protein
GJQ69_00990	-	2.85318	0.000842628	125.111	599.156	6.96707	9.22679	phage major capsid protein
GJQ69_00995	-	2.61553	0.00509554	40.6158	168.841	5.34397	7.39952	Clp protease ClpP
GJQ69_01000	-	2.31398	0.0081545	77.4503	265.365	6.2752	8.05183	phage portal protein
GJQ69_01005	-	1.45409	0.15906	25.5839	50.9338	4.67716	5.67055	type II toxin-antitoxin system RelE/ParE family toxin
GJQ69_01010	-	1.43781	0.00115271	38.2777	69.8981	5.25843	6.12718	type II toxin-antitoxin system RelB/DinJ family antitoxin
GJQ69_01015	-	2.23517	0.00988406	93.2854	301.914	6.54358	8.238	terminase large subunit
GJQ69_01020	-	1.36951	0.243268	13.5321	24.5851	3.75832	4.61971	DUF5049 domain-containing protein
GJQ69_01025	-	1.29288	0.242981	7.16803	12.0812	2.84158	3.59469	DUF4314 domain-containing protein
GJQ69_01030	-	1.29985	0.297546	60.66	112.173	5.92267	6.80959	virulence protein
GJQ69_01035	-	1.59978	0.0849468	76.207	150.182	6.25185	7.23057	DNA modification methylase
GJQ69_01040	-	1.39561	0.200956	26.6622	42.9379	4.73672	5.42418	terminase
GJQ69_01045	-	-1.57482	0.233495	275.423	58.0608	8.1055	5.85949	hypothetical protein
GJQ69_01050	-	-1.266	0.310311	550.003	139.217	9.1033	7.12119	IS3 family transposase
GJQ69_01055	-	0.408495	0.86178	175.882	184.865	7.45846	7.53033	HNH endonuclease
GJQ69_01060	-	0.943391	0.229949	25.8265	36.0548	4.69078	5.17212	RNA polymerase subunit sigma-70
GJQ69_01065	-	1.0915	0.0488324	7.33145	10.522	2.8741	3.39533	hypothetical protein
GJQ69_01070	-	1.84744	0.0602794	75.6939	157.907	6.2421	7.30293	ATP-dependent helicase
GJQ69_01075	-	2.30009	0.0293235	5.0003	13.4119	2.32202	3.74544	VRR-NUC domain-containing protein
GJQ69_01080	-	1.22812	0.148575	27.0885	42.9573	4.75961	5.42483	hypothetical protein
GJQ69_01085	-	1.57718	0.149703	114.625	208.314	6.84078	7.70262	virulence protein E
GJQ69_01090	-	1.50945	0.200956	35.4581	61.4834	5.14804	5.94212	hypothetical protein
GJQ69_01095	-	1.3592	0.253752	166.297	255.92	7.37762	7.99955	hypothetical protein
GJQ69_01100	-	0.917962	0.714519	35.709	55.0467	5.15822	5.78258	hypothetical protein
GJQ69_01105	-	1.28911	0.245209	153.889	262.201	7.26575	8.03453	DUF2815 family protein
GJQ69_01110	-	1.01347	0.451949	381.372	560.971	8.57505	9.13178	DUF2800 domain-containing protein
GJQ69_01115	-	0.910595	0.585698	144.159	209.102	7.17151	7.70806	DNA ligase
GJQ69_01120	-	4.31448	4.72525e-09	3.06562	40.9746	1.61618	5.35666	hypothetical protein
GJQ69_01125	-	-0.707562	0.663596	27.4848	13.0243	4.78056	3.70313	hypothetical protein
GJQ69_01130	-	-0.579555	0.502804	29.7275	12.5621	4.89372	3.65101	hypothetical protein
GJQ69_01135	-	-0.699152	0.485459	201.658	75.5333	7.65576	6.23904	AAA family ATPase
GJQ69_01140	-	-1.39329	0.499969	10.5726	3.22765	3.40226	1.69048	helix-turn-helix domain-containing protein
GJQ69_01145	-	-0.632048	0.504759	130.731	51.2929	7.03046	5.68069	NgoFVII family restriction endonuclease
GJQ69_01150	-	-0.0975014	0.957743	189.431	98.2164	7.56553	6.61789	restriction endonuclease
GJQ69_01155	-	-0.00337791	0.998177	33.8064	19.7573	5.07923	4.30432	DNA mismatch endonuclease Vsr
GJQ69_01160	-	0.319508	0.871621	78.4316	53.4881	6.29336	5.74115	NgoFVII family restriction endonuclease
GJQ69_01165	dcm	0.273385	0.695903	266.755	224.21	8.05937	7.80871	DNA (cytosine-5-)-methyltransferase
GJQ69_01170	-	0.283035	0.865334	53.0025	47.1515	5.72799	5.55923	helix-turn-helix domain-containing protein
GJQ69_01175	-	-0.7947	0.103621	90.2062	35.9337	6.49515	5.16727	hypothetical protein
GJQ69_01180	-	-0.786646	0.242981	31.7985	11.8725	4.99089	3.56955	DUF262 domain-containing protein
GJQ69_01185	-	-0.771445	0.200691	268.232	106.413	8.06734	6.73353	hypothetical protein
GJQ69_01190	-	-0.774069	0.216432	87.1927	32.6858	6.44614	5.03059	hypothetical protein
GJQ69_01195	-	-0.772803	0.254796	65.36	26.8639	6.03034	4.7476	TIGR04076 family protein
GJQ69_01200	-	-0.373939	0.695551	184.739	89.4366	7.52934	6.48279	MBL fold metallo-hydrolase
GJQ69_01205	-	-0.950317	0.447771	74.9089	29.3996	6.22707	4.87772	4Fe-4S dicluster domain-containing protein
GJQ69_01210	yoaP	-0.781962	0.0608597	133.56	53.6859	7.06134	5.74647	GNAT family N-acetyltransferase
GJQ69_01215	licT	1.59639	0.000376292	492.815	994.436	8.9449	9.95773	PRD domain-containing protein
GJQ69_01220	ptsG	-3.11517	1.19292e-17	3958.97	303.621	11.9509	8.24613	PTS glucose transporter subunit IIABC
GJQ69_01225	lldD	0.226497	0.837853	342.645	255.282	8.42057	7.99595	alpha-hydroxy-acid oxidizing protein
GJQ69_01230	oppA2	0.109595	0.889892	701.783	505.112	9.45488	8.98046	peptide ABC transporter substrate-binding protein
GJQ69_01235	-	-0.0850151	0.943095	94.584	67.4383	6.56352	6.0755	glucose 1-dehydrogenase
GJQ69_01240	rsmE	0.0813617	0.952589	113.402	92.19	6.8253	6.52654	16S rRNA (uracil(1498)-N(3))-methyltransferase
GJQ69_01245	pepck	-1.0143	0.133777	5156.07	1908.7	12.3321	10.8984	phosphoenolpyruvate carboxykinase (GTP)
GJQ69_01250	tsaD	-0.522303	0.469086	184.303	84.5204	7.52593	6.40123	tRNA (adenosine(37)-N6)-threonylcarbamoyltransferase complex transferase subunit TsaD
GJQ69_01255	-	-0.575005	0.680141	106.143	43.5862	6.72987	5.4458	helix-turn-helix domain-containing protein
GJQ69_01260	rimI	-0.416619	0.757239	80.9146	37.6856	6.33833	5.23594	ribosomal-protein-alanine N-acetyltransferase
GJQ69_01265	rrmA	-0.389597	0.757239	139.491	66.1067	7.12403	6.04673	methyltransferase domain-containing protein
GJQ69_01270	polA	-0.352502	0.605942	436.972	232.102	8.7714	7.85861	DNA polymerase I
GJQ69_01275	-	-0.393699	0.741587	106.501	51.4299	6.73472	5.68453	pentapeptide repeat-containing protein
GJQ69_01280	dus	-0.407457	0.653668	54.8486	25.9059	5.77738	4.69521	tRNA dihydrouridine synthase DusB
GJQ69_01285	-	-0.812053	0.275421	659.816	276.58	9.36592	8.11155	hypothetical protein
GJQ69_01290	-	-0.651911	0.482106	84.9007	41.2487	6.4077	5.36628	MBL fold metallo-hydrolase
GJQ69_01295	-	0.192867	0.930533	421.077	380.738	8.71794	8.57265	hypothetical protein
GJQ69_01300	pgm	1.39928	4.70109e-05	383.342	720.288	8.58249	9.49243	phosphoglucomutase
GJQ69_01305	spoVAD	0.310209	0.695903	66.157	59.451	6.04782	5.89363	stage V sporulation protein AD
GJQ69_01310	spoVAC	-0.078145	0.952589	28.9301	20.1366	4.8545	4.33175	stage V sporulation protein AC
GJQ69_01315	nadE	-0.732657	0.29262	1411.07	630.523	10.4626	9.30041	NAD(+) synthase
GJQ69_01320	-	-0.4416	0.217569	1544.46	795.121	10.5929	9.63503	glycosyltransferase
GJQ69_01325	-	-0.767005	0.0483087	292.228	121.181	8.19095	6.92102	hypothetical protein
GJQ69_01330	ugtP	0.753124	0.29523	491.478	524.335	8.94098	9.03435	galactosyldiacylglycerol synthase
GJQ69_01335	-	0.289365	0.809162	288.142	220.664	8.17064	7.78571	aminotransferase class V-fold PLP-dependent enzyme
GJQ69_01340	thiI	0.0304815	0.976566	259.509	165.063	8.01964	7.36687	tRNA 4-thiouridine(8) synthase ThiI
GJQ69_01345	cinA	-0.164884	0.902351	315.752	175.449	8.30265	7.45491	competence/damage-inducible protein A
GJQ69_01350	-	0.135246	0.932287	81.1028	53.6115	6.34168	5.74447	hypothetical protein
GJQ69_01355	-	-0.0806877	0.962517	543.964	292.089	9.08737	8.19026	serine hydrolase
GJQ69_01360	-	-3.12569	0.000826198	3413.22	294.862	11.7369	8.20389	trypsin-like serine protease
GJQ69_01365	pfor	1.3836	0.0270984	47829.5	79387.5	15.5456	16.2766	pyruvate:ferredoxin oxidoreductase
GJQ69_01370	hlyX	-0.0228187	0.987596	425.352	304.622	8.73251	8.25087	DUF21 domain-containing protein
GJQ69_01375	queT	-1.53502	0.000174824	927.675	231.029	9.85748	7.85193	QueT transporter family protein
GJQ69_01380	-	-0.378559	0.326435	138.04	72.0401	7.10894	6.17073	membrane dipeptidase
GJQ69_01385	-	-0.236459	0.809162	53.5132	31.751	5.74182	4.98873	hypothetical protein
GJQ69_01390	pgm	-1.02502	0.133646	3331.37	1093.64	11.7019	10.0949	2,3-bisphosphoglycerate-independent phosphoglycerate mutase
GJQ69_01395	tpiA	-0.891757	0.0292425	1275.26	494.145	10.3166	8.94879	triose-phosphate isomerase
GJQ69_01400	pgk	-0.643676	0.246788	4004.58	1876.68	11.9674	10.874	phosphoglycerate kinase
GJQ69_01405	trmL	-0.897048	0.297546	55.869	22.6247	5.80398	4.49983	tRNA (uridine(34)/cytosine(34)/5-carboxymethylaminomethyluridine(34)-2'-O)-methyltransferase TrmL
GJQ69_01410	-	0.742611	0.68213	1.21554	1.4979	0.281603	0.582943	hypothetical protein
GJQ69_01415	-	-0.226982	0.816236	135.382	79.5091	7.08089	6.31305	hypothetical protein
GJQ69_01420	-	0.0522329	0.969798	97.5964	59.484	6.60876	5.89443	hypothetical protein
GJQ69_01425	ptsI	0.309104	0.746511	227.542	178.582	7.82999	7.48044	phosphoenolpyruvate--protein phosphotransferase
GJQ69_01430	oppA	0.141737	0.926789	621.754	411.362	9.2802	8.68427	hypothetical protein
GJQ69_01435	spoIID	0.268514	0.875259	323.867	225.359	8.33926	7.81608	stage II sporulation protein D
GJQ69_01440	gltA	-0.185889	0.925768	399.557	199.491	8.64226	7.64018	citrate synthase
GJQ69_01445	-	-0.239425	0.863602	318.578	165.609	8.3155	7.37164	hypothetical protein
GJQ69_01450	gapdh	-0.543299	0.436615	19209	8447.87	14.2295	13.0444	type I glyceraldehyde-3-phosphate dehydrogenase
GJQ69_01455	glgB	1.45891	0.0219262	545.591	942.289	9.09168	9.88003	1,4-alpha-glucan branching protein GlgB
GJQ69_01460	glgC	1.20028	0.229396	521.09	706.662	9.02539	9.46488	glucose-1-phosphate adenylyltransferase subunit GlgC
GJQ69_01465	glgD	1.60893	0.192973	715.189	1182.56	9.48218	10.2077	glucose-1-phosphate adenylyltransferase subunit GlgD
GJQ69_01470	glgA	1.63831	0.110266	1457.65	2573.6	10.5094	11.3296	glycogen synthase GlgA
GJQ69_01475	-	0.143276	0.854651	105.975	79.9757	6.72758	6.32149	hypothetical protein
GJQ69_01480	xre	0.287637	0.677476	334.288	267.266	8.38495	8.06214	helix-turn-helix domain-containing protein
GJQ69_01485	cobC	-0.414606	0.810328	195.104	109.911	7.6081	6.78019	histidine phosphatase family protein
GJQ69_01490	leuA	-0.086517	0.950483	369.578	266.557	8.52973	8.0583	2-isopropylmalate synthase
GJQ69_01495	leuB	-0.233208	0.860976	289.088	185.566	8.17536	7.53579	3-isopropylmalate dehydrogenase
GJQ69_01500	-	-0.529364	0.431332	121.603	55.3387	6.92603	5.79022	hypothetical protein
GJQ69_01505	ksgA	-0.409042	0.565194	454.535	222.043	8.82825	7.7947	16S rRNA (adenine(1518)-N(6)/adenine(1519)-N(6))-dimethyltransferase RsmA
GJQ69_01510	-	-0.568845	0.572402	745.429	308.834	9.54193	8.27069	homocysteine methyltransferase
GJQ69_01515	argS	-0.489121	0.277714	957.261	452.855	9.90277	8.82291	arginine--tRNA ligase
GJQ69_01520	ywiB	-0.460401	0.235148	164.308	83.5062	7.36026	6.38381	DUF1934 family protein
GJQ69_01525	murI	-0.239561	0.664865	375.553	223.157	8.55287	7.80191	glutamate racemase
GJQ69_01530	ddl	-0.126446	0.833507	742.015	466.488	9.53531	8.8657	D-alanine--D-alanine ligase
GJQ69_01535	-	0.303236	0.882244	719.733	679.981	9.49132	9.40935	hypothetical protein
GJQ69_01540	rpmG	0.709771	0.801461	361.522	467.758	8.49794	8.86962	50S ribosomal protein L33
GJQ69_01545	secE	0.788179	0.254796	791.263	986.11	9.62801	9.94561	preprotein translocase subunit SecE
GJQ69_01550	nusG	0.710603	0.531178	1485.31	1830.05	10.5365	10.8377	transcription termination/antitermination protein NusG
GJQ69_01555	rplK	0.619669	0.340753	1701.12	1896.67	10.7323	10.8893	50S ribosomal protein L11
GJQ69_01560	rplA	0.519608	0.287421	2988.81	3029.25	11.5454	11.5647	50S ribosomal protein L1
GJQ69_01565	rplJ	-0.705785	0.43703	2786.14	1282.2	11.4441	10.3244	50S ribosomal protein L10
GJQ69_01570	rplL	-0.61802	0.442946	1143.64	550.844	10.1594	9.1055	50S ribosomal protein L7/L12
GJQ69_01575	-	0.344474	0.333532	401.662	353.323	8.64984	8.46485	D-alanyl-D-alanine carboxypeptidase
GJQ69_01580	sbcD	1.00699	0.059372	49.2335	71.7551	5.62157	6.16501	exonuclease subunit SbcD
GJQ69_01585	sbcC	0.759173	0.326435	178.416	218.182	7.4791	7.76939	AAA family ATPase
GJQ69_01590	-	2.24655	0.00373526	8.95592	30.7037	3.16284	4.94034	hypothetical protein
GJQ69_01595	cbiO	2.28274	8.97445e-06	401.307	1323.9	8.64856	10.3706	cobalt/nickel ABC transporter ATP-binding protein
GJQ69_01600	cbiQ	2.49645	3.13044e-06	372.73	1351.76	8.54199	10.4006	cobalt/nickel ABC transporter permease
GJQ69_01605	cbiM	2.66696	1.83054e-07	539.408	2238.38	9.07523	11.1282	cobalt/nickel ABC transporter substrate-binding protein
GJQ69_01610	-	0.439485	0.837853	261.386	195.596	8.03004	7.61174	hypothetical protein
GJQ69_01615	-	-0.188414	0.899699	228.629	152.109	7.83687	7.24897	regulator
GJQ69_01620	pheA	0.0432707	0.963024	235.857	155.557	7.88177	7.2813	bifunctional chorismate mutase/prephenate dehydratase
GJQ69_01625	aroC	0.115685	0.899239	232.027	163.958	7.85815	7.35718	chorismate synthase
GJQ69_01630	aroA	0.157354	0.870268	279.428	203.347	8.12633	7.6678	3-phosphoshikimate 1-carboxyvinyltransferase
GJQ69_01635	aroB	0.297025	0.803925	196.983	154.803	7.62193	7.27429	3-dehydroquinate synthase
GJQ69_01640	tyrA	0.423158	0.394619	152.675	139.903	7.25432	7.12828	prephenate dehydrogenase/arogenate dehydrogenase family protein
GJQ69_01645	aroF	0.695507	0.105651	229.906	258.914	7.8449	8.01633	3-deoxy-7-phosphoheptulonate synthase
GJQ69_01650	aroK	0.424874	0.35421	305.245	281.609	8.25382	8.13755	hypothetical protein
GJQ69_01655	acpP	-0.381365	0.920639	551.904	346.479	9.10827	8.43663	acyl carrier protein
GJQ69_01660	proS	-0.89326	0.114417	531.307	208.713	9.0534	7.70537	proline--tRNA ligase
GJQ69_01665	-	-0.768939	0.23545	91.0646	38.4421	6.50882	5.26462	hypothetical protein
GJQ69_01670	-	-0.998144	0.113518	684.767	247.993	9.41947	7.95416	hypothetical protein
GJQ69_01675	rpsJ	0.544542	0.572402	1218.2	1344.52	10.2505	10.3929	30S ribosomal protein S10
GJQ69_01680	rplC	0.487937	0.565194	1693.32	1760.33	10.7256	10.7816	50S ribosomal protein L3
GJQ69_01685	rplD	0.25341	0.856646	1540.79	1312.85	10.5895	10.3585	50S ribosomal protein L4
GJQ69_01690	rplW	0.490388	0.604947	609.956	644.174	9.25256	9.33131	50S ribosomal protein L23
GJQ69_01695	rplB	0.314872	0.801461	1347.02	1224.53	10.3956	10.258	50S ribosomal protein L2
GJQ69_01700	rpsS	0.0722649	0.961964	447.673	334.683	8.8063	8.38665	30S ribosomal protein S19
GJQ69_01705	rplV	0.296356	0.833507	396.963	345.94	8.63286	8.43438	50S ribosomal protein L22
GJQ69_01710	rpsC	0.306809	0.826528	1272.23	1124.07	10.3131	10.1345	30S ribosomal protein S3
GJQ69_01715	rplP	0.557451	0.562727	439.057	486.734	8.77826	8.92699	50S ribosomal protein L16
GJQ69_01720	rpmC	0.559214	0.548378	104.985	114.452	6.71404	6.8386	50S ribosomal protein L29
GJQ69_01725	rpsQ	0.809074	0.565194	238.848	327.06	7.89995	8.35341	30S ribosomal protein S17
GJQ69_01730	rplN	0.301181	0.815649	570.736	511.587	9.15668	8.99884	50S ribosomal protein L14
GJQ69_01735	rplX	0.2927	0.815649	484.171	428.662	8.91937	8.7437	50S ribosomal protein L24
GJQ69_01740	rplE	-0.0781303	0.962517	974.423	608.958	9.9284	9.2502	50S ribosomal protein L5
GJQ69_01745	rpsN	0.202463	0.875259	133.694	107.261	7.06279	6.74498	type Z 30S ribosomal protein S14
GJQ69_01750	rpsH	-0.0644132	0.962517	594.585	389.779	9.21574	8.60651	30S ribosomal protein S8
GJQ69_01755	rplF	0.0513094	0.965762	791.426	574.804	9.62831	9.16693	50S ribosomal protein L6
GJQ69_01760	rplR	-0.134994	0.936119	589.106	356.684	9.20238	8.4785	50S ribosomal protein L18
GJQ69_01765	rpsE	-0.127655	0.936188	776.618	472.929	9.60106	8.88548	30S ribosomal protein S5
GJQ69_01770	rpmD	-0.0833354	0.954689	144.671	92.3994	7.17663	6.52981	50S ribosomal protein L30
GJQ69_01775	rplO	-0.0854516	0.957013	590.18	371.068	9.20501	8.53554	50S ribosomal protein L15
GJQ69_01780	secY	-0.143637	0.943307	2675.01	1526.97	11.3853	10.5765	preprotein translocase subunit SecY
GJQ69_01785	adk	0.0607265	0.964175	945.078	675.143	9.88429	9.39905	adenylate kinase
GJQ69_01790	map	0.0100279	0.994025	1170.83	819.524	10.1933	9.67864	type I methionyl aminopeptidase
GJQ69_01795	-	0.19026	0.890449	254.461	206.708	7.9913	7.69145	hypothetical protein
GJQ69_01800	infA	0.442975	0.68213	161.025	164.799	7.33114	7.36457	translation initiation factor IF-1
GJQ69_01805	rpmJ	0.255387	0.841365	71.7767	63.4126	6.16544	5.9867	50S ribosomal protein L36
GJQ69_01810	rpsM	0.310548	0.816236	645.617	607.651	9.33454	9.2471	30S ribosomal protein S13
GJQ69_01815	rpsK	0.146443	0.912591	841.203	676.562	9.71631	9.40208	30S ribosomal protein S11
GJQ69_01820	rpsD	0.442278	0.683011	930.577	953.881	9.86198	9.89767	30S ribosomal protein S4
GJQ69_01825	rpoA	0.372014	0.745266	1981.06	1935.49	10.9521	10.9185	DNA-directed RNA polymerase subunit alpha
GJQ69_01830	rplQ	0.391137	0.789438	1016.29	1024.85	9.9891	10.0012	50S ribosomal protein L17
GJQ69_01835	-	-1.24396	0.0145793	326.338	98.6563	8.35022	6.62434	dipeptide epimerase
GJQ69_01840	pyrE	-0.78897	0.360498	292.682	123.187	8.19319	6.94471	orotate phosphoribosyltransferase
GJQ69_01845	-	-1.28094	0.0415637	375.618	100.746	8.55312	6.65458	ATP-binding cassette domain-containing protein
GJQ69_01850	-	-1.35892	0.057762	578.486	143.218	9.17614	7.16206	ATP-binding cassette domain-containing protein
GJQ69_01855	ypdB	-0.145123	0.881047	178.428	111.254	7.4792	6.79771	response regulator
GJQ69_01860	-	-0.490287	0.447495	266.558	127.003	8.05831	6.98871	GHKL domain-containing protein
GJQ69_01865	-	-1.90024	0.199159	53.2352	11.0698	5.73431	3.46855	DNA repair protein
GJQ69_01870	lepB	-1.19502	0.216684	80.736	25.6717	6.33514	4.6821	signal peptidase I
GJQ69_01875	-	-0.110342	0.926789	135.05	86.4207	7.07735	6.4333	fibro-slime domain-containing protein
GJQ69_01880	-	0.517001	0.491241	131.034	119.744	7.0338	6.90381	SpaH/EbpB family LPXTG-anchored major pilin
GJQ69_01885	-	1.09375	0.106644	40.2216	52.8526	5.3299	5.7239	class C sortase
GJQ69_01890	-	1.11019	0.105651	68.6339	91.6924	6.10085	6.51873	Cna B-type domain-containing protein
GJQ69_01895	-	0.771065	0.289174	47.4221	50.4577	5.56749	5.657	sortase
GJQ69_01900	ykoT	-0.908987	0.0421663	133.348	50.6182	7.05905	5.66158	glycosyltransferase
GJQ69_01905	-	-0.336585	0.801461	22.7551	12.6248	4.50812	3.65818	GNAT family N-acetyltransferase
GJQ69_01910	-	-0.369533	0.757239	24.8161	14.5695	4.6332	3.86488	DUF1700 domain-containing protein
GJQ69_01915	-	-0.260442	0.860976	11.5458	6.85742	3.5293	2.77767	PadR family transcriptional regulator
GJQ69_01920	-	-1.44458	0.241741	515.706	116.745	9.01041	6.86722	IS3 family transposase
GJQ69_01925	-	-1.67621	0.202882	264.943	52.8462	8.04954	5.72373	hypothetical protein
GJQ69_01930	safA	2.15473	0.0702497	74.2001	182.849	6.21335	7.51451	hypothetical protein
GJQ69_01935	-	2.0994	0.0577744	6.6351	15.8995	2.73012	3.99091	spore coat associated protein CotJA
GJQ69_01940	cotJB	1.73517	0.0579693	4.7114	9.32303	2.23615	3.2208	spore coat protein CotJB
GJQ69_01945	-	NA	NA	0	0	NA	NA	hypothetical protein
GJQ69_01950	-	1.67717	NA	52.8006	85.3507	5.72248	6.41533	recombinase family protein
GJQ69_01955	-	0.0454775	0.971168	8.12323	5.36653	3.02205	2.42399	helix-turn-helix domain-containing protein
GJQ69_01960	-	0.252983	0.88797	1.48866	1.15983	0.574015	0.21391	hypothetical protein
GJQ69_01965	-	0.504837	0.748445	2.61248	2.29252	1.38542	1.19693	DUF4163 domain-containing protein
GJQ69_01970	-	-0.267162	0.88797	4.98032	3.02053	2.31624	1.5948	cupin domain-containing protein
GJQ69_01975	cotJC	1.19689	0.123141	1.33101	2.2199	0.412517	1.1505	manganese catalase family protein
GJQ69_01980	yfmR	-0.429688	0.588698	82.5487	42.7851	6.36717	5.41904	ATP-binding cassette domain-containing protein
GJQ69_01985	oppA	-1.9994	9.93934e-06	1259.12	217.448	10.2982	7.76452	peptide ABC transporter substrate-binding protein
GJQ69_01990	-	-1.1802	0.0207707	91.4887	29.6745	6.51552	4.89115	hypothetical protein
GJQ69_01995	-	-1.12159	0.245209	142.72	50.0192	7.15704	5.64441	SH3 domain-containing protein
GJQ69_02000	-	-0.361136	0.437251	861.729	455.214	9.75109	8.8304	CHAP domain-containing protein
GJQ69_02005	thiM	0.820922	0.253752	87.4953	97.5377	6.45113	6.60789	hydroxyethylthiazole kinase
GJQ69_02010	thiE	0.715628	0.227529	65.6699	72.8399	6.03716	6.18666	thiamine phosphate synthase
GJQ69_02015	-	0.409423	0.48836	132.392	125.283	7.04867	6.96904	PTS sugar transporter subunit IIC
GJQ69_02020	niaR	0.994335	0.0166155	57.0036	80.9371	5.83298	6.33873	HTH domain-containing protein
GJQ69_02025	thiC	1.74197	5.975e-05	79.2777	192.828	6.30884	7.59117	phosphomethylpyrimidine synthase ThiC
GJQ69_02030	-	0.967981	NA	43.7376	43.603	5.4508	5.44636	EamA family transporter
GJQ69_02035	glgB	-0.0358854	0.970048	346.862	210.92	8.43822	7.72055	1,4-alpha-glucan branching protein GlgB
GJQ69_02040	-	-1.02164	0.0120354	92.5771	31.3017	6.53258	4.96817	Cof-type HAD-IIB family hydrolase
GJQ69_02045	nt5e	0.0599737	NA	96.0867	51.3489	6.58626	5.68226	HAD hydrolase-like protein
GJQ69_02050	-	-0.534146	0.627894	30.6405	14.9803	4.93737	3.905	hypothetical protein
GJQ69_02055	ybaK	-0.545874	0.422035	88.325	42.9335	6.46475	5.42403	Cys-tRNA(Pro) deacylase
GJQ69_02060	-	0.174633	0.9216	2.41165	1.93242	1.27002	0.950411	tRNA-Met
GJQ69_02065	XK27_07275	-0.529334	0.576436	1381.99	586.505	10.4325	9.196	NCS2 family permease
GJQ69_02070	-	0.0403946	0.962517	153.957	101.637	7.26638	6.66729	hypothetical protein
GJQ69_02075	-	-0.156104	0.932249	122.889	65.2173	6.94121	6.02718	amino acid carrier protein
GJQ69_02080	-	-0.322319	0.54805	331.391	175.777	8.37239	7.4576	phospholipid carrier-dependent glycosyltransferase
GJQ69_02085	-	-0.159768	0.859987	259.545	164.518	8.01984	7.3621	NAD(P)-binding protein
GJQ69_02090	-	-0.359994	0.632687	302.897	165.956	8.24268	7.37465	DNA-binding protein
GJQ69_02095	ffh	-0.121788	0.952569	632.514	446.029	9.30495	8.80099	signal recognition particle protein
GJQ69_02100	rpsP	0.456089	0.87262	276.27	299.982	8.10993	8.22873	30S ribosomal protein S16
GJQ69_02105	ylqC	0.406364	0.856646	176.031	181.858	7.45969	7.50667	KH domain-containing protein
GJQ69_02110	rimM	0.0449099	0.970048	44.1262	34.3771	5.46356	5.10338	16S rRNA processing protein RimM
GJQ69_02115	trmD	0.1263	0.925768	84.2253	68.2994	6.39618	6.0938	tRNA (guanosine(37)-N1)-methyltransferase TrmD
GJQ69_02120	hpr	0.905055	0.479442	605.652	870.088	9.24234	9.76502	HPr family phosphocarrier protein
GJQ69_02125	uvrC	0.916219	0.13842	191.186	264.453	7.57884	8.04687	excinuclease ABC subunit UvrC
GJQ69_02130	rsmD	-0.0218043	0.978107	292.404	211.795	8.19182	7.72652	16S rRNA (guanine(966)-N(2))-methyltransferase RsmD
GJQ69_02135	coaD	0.0200795	0.971168	178.729	130.113	7.48163	7.02362	pantetheine-phosphate adenylyltransferase
GJQ69_02140	-	-0.0229467	0.970048	197.326	139.88	7.62444	7.12805	ATPase
GJQ69_02145	-	0.114876	0.909396	51.6616	41.1748	5.69102	5.36369	EamA family transporter
GJQ69_02150	nfeD	-0.0366553	0.97752	243.338	183.207	7.92682	7.51733	NfeD family protein
GJQ69_02155	qmcA	-0.0331426	0.962517	597.591	420.265	9.22301	8.71516	peptidase
GJQ69_02160	purE	1.1237	0.277714	89.5291	114.55	6.48428	6.83984	5-(carboxyamino)imidazole ribonucleotide mutase
GJQ69_02165	purM	0.919563	0.190432	176.257	210.346	7.46153	7.71662	phosphoribosylformylglycinamidine cyclo-ligase
GJQ69_02170	purN	0.954263	0.276527	87.2843	102.487	6.44765	6.6793	phosphoribosylglycinamide formyltransferase
GJQ69_02175	-	0.760648	0.229396	116.698	128.253	6.86664	7.00285	inosine monophosphate cyclohydrolase
GJQ69_02180	purH	0.78482	0.588698	252.77	249.11	7.98168	7.96064	phosphoribosylaminoimidazolecarboxamide formyltransferase
GJQ69_02185	purD	0.806637	0.488614	383	396.736	8.5812	8.63204	phosphoribosylamine--glycine ligase
GJQ69_02190	-	-0.290215	0.926789	279.7	183.392	8.12774	7.51878	hypothetical protein
GJQ69_02195	yrzL	-0.284577	0.912241	415.002	269.308	8.69697	8.07311	IreB family regulatory phosphoprotein
GJQ69_02200	pheT	0.396336	0.678425	360.497	350.65	8.49384	8.45389	phenylalanine--tRNA ligase subunit beta
GJQ69_02205	pheS	0.718228	0.557333	123.499	154.51	6.94836	7.27155	phenylalanine--tRNA ligase subunit alpha
GJQ69_02210	-	0.413197	0.828222	151.628	118.211	7.24439	6.88522	hypothetical protein
GJQ69_02215	acpS	0.235557	0.833507	30.4653	22.8072	4.9291	4.51142	holo-[acyl-carrier-protein] synthase
GJQ69_02220	nnrD	0.389521	0.775127	132.71	102.885	7.05213	6.68489	NAD(P)H-hydrate dehydratase
GJQ69_02225	ndoA	0.0913077	0.93957	79.5227	52.3396	6.3133	5.70983	type II toxin-antitoxin system PemK/MazF family toxin
GJQ69_02230	-	0.25844	0.83843	161.216	141.698	7.33285	7.14668	DegV family EDD domain-containing protein
GJQ69_02235	ptsI	0.113868	0.856646	979.485	735.569	9.93588	9.52272	phosphoenolpyruvate--protein phosphotransferase
GJQ69_02240	-	-0.421367	0.730987	406.113	230.305	8.66574	7.8474	GNAT family N-acetyltransferase
GJQ69_02245	metQ	-1.8878	0.00674698	7082.28	1471.06	12.79	10.5226	methionine ABC transporter substrate-binding protein
GJQ69_02250	metI	-1.78144	0.00519318	3561.56	769.494	11.7983	9.58777	methionine ABC transporter permease
GJQ69_02255	metN	-1.27897	0.153637	3194.12	1025.46	11.6412	10.0021	methionine ABC transporter ATP-binding protein
GJQ69_02260	-	-0.571857	0.499608	97.6692	46.9891	6.60983	5.55425	hypothetical protein
GJQ69_02265	potA	-0.900626	0.23338	116.091	45.4582	6.85912	5.50647	ATP-binding cassette domain-containing protein
GJQ69_02270	potB	-0.98418	0.260993	81.0756	28.666	6.3412	4.84127	ABC transporter permease subunit
GJQ69_02275	potC	-1.13437	0.275361	92.6634	29.1795	6.53393	4.86688	ABC transporter permease subunit
GJQ69_02280	potD	-0.803921	0.340101	85.7964	37.1757	6.42284	5.21629	extracellular solute-binding protein
GJQ69_02285	tatD	-0.00941023	0.987596	80.0849	54.9486	6.32346	5.78001	YchF/TatD family DNA exonuclease
GJQ69_02290	-	-0.590805	0.499608	362.798	176.563	8.50302	7.46404	GNAT family N-acetyltransferase
GJQ69_02295	metG	-0.429645	0.461812	1055.93	556.541	10.0443	9.12034	methionine--tRNA ligase
GJQ69_02300	-	0.213222	0.852698	650.912	547.278	9.34632	9.09613	hypothetical protein
GJQ69_02305	cysK	0.084645	0.969798	17568.2	15114.4	14.1007	13.8836	cysteine synthase
GJQ69_02310	-	0.285214	0.810328	768.712	572.898	9.5863	9.16214	hypothetical protein
GJQ69_02315	spsC	0.0308791	0.967457	742.38	491.133	9.53601	8.93997	aminotransferase class I/II-fold pyridoxal phosphate-dependent enzyme
GJQ69_02320	wbpD	-0.56104	0.549084	543.327	278.259	9.08568	8.12028	N-acetyltransferase
GJQ69_02325	degT	-0.719891	0.213327	746.137	333.512	9.5433	8.38159	aminotransferase class I/II-fold pyridoxal phosphate-dependent enzyme
GJQ69_02330	wbpA1	-0.964238	0.0583673	1225.38	449.689	10.259	8.81278	nucleotide sugar dehydrogenase
GJQ69_02335	-	-0.171499	0.890449	158.745	105.911	7.31057	6.7267	gfo/Idh/MocA family oxidoreductase
GJQ69_02340	-	-0.248504	0.865334	155.955	99.3331	7.28499	6.6342	UDP-N-acetylglucosamine 2-epimerase (non-hydrolyzing)
GJQ69_02345	wlbE	-0.326807	0.809266	207.931	125.716	7.69996	6.97402	glycosyltransferase
GJQ69_02350	-	-0.33453	0.863602	2.37162	1.43611	1.24587	0.522163	hypothetical protein
GJQ69_02355	-	-0.170573	0.872461	291.807	170.931	8.18887	7.41727	nitroreductase
GJQ69_02360	-	0.10193	0.931551	279.797	189.428	8.12823	7.56551	SDR family NAD(P)-dependent oxidoreductase
GJQ69_02365	-	0.0395765	0.967152	112.504	82.4605	6.81383	6.36563	flavodoxin
GJQ69_02370	-	0.117354	0.884378	487.823	363.244	8.93022	8.5048	Sapep family Mn(2+)-dependent dipeptidase
GJQ69_02375	-	-0.836189	0.688355	40.3651	17.3658	5.33504	4.11818	signal recognition particle sRNA small type
GJQ69_02380	dnaX	1.1248	0.0951004	701.014	945.512	9.4533	9.88495	DNA polymerase III subunit gamma/tau
GJQ69_02385	yaaK	0.179438	0.898649	101.96	84.9498	6.67186	6.40854	YbaB/EbfC family nucleoid-associated protein
GJQ69_02390	recR	0.768472	0.558295	132.267	127.197	7.04731	6.99092	recombination protein RecR
GJQ69_02395	smpB	0.608473	0.527344	101.391	93.468	6.66378	6.5464	SsrA-binding protein SmpB
GJQ69_02400	-	1.28406	0.318498	50530.8	64750.2	15.6249	15.9826	transfer-messenger RNA
GJQ69_02405	-	-0.18973	0.884312	191.603	111.189	7.58198	6.79686	YARHG domain-containing protein
GJQ69_02410	-	0.0994267	0.937461	130.31	84.2986	7.0258	6.39744	HAD hydrolase family protein
GJQ69_02415	ybbH_2	0.123524	0.926523	152.596	101.694	7.25357	6.66809	SIS domain-containing protein
GJQ69_02420	murQ	1.1519	0.0366307	4.68739	7.14547	2.22878	2.83703	N-acetylmuramic acid 6-phosphate etherase
GJQ69_02425	-	1.52871	0.101861	28.4899	49.9544	4.83238	5.64254	PTS trehalose transporter subunit IIBC
GJQ69_02430	yleB	1.29404	0.0064279	25.1922	40.7784	4.65491	5.34973	DUF871 family protein
GJQ69_02435	-	1.30532	0.00169055	12.868	21.6095	3.68572	4.4336	PTS glucose transporter subunit IIA
GJQ69_02440	nagB	1.18216	0.00630747	26.3993	40.43	4.72243	5.33735	glucosamine-6-phosphate deaminase
GJQ69_02445	nagA	1.24418	0.000465138	43.0379	69.0972	5.42754	6.11055	N-acetylglucosamine-6-phosphate deacetylase
GJQ69_02450	-	1.02564	0.170983	3.18852	4.79892	1.67289	2.26271	hypothetical protein
GJQ69_02455	-	-0.50092	0.271772	81.3654	38.4122	6.34634	5.26349	IS3 family transposase
GJQ69_02460	-	-0.450835	0.856646	1.18042	0.667004	0.239302	-0.584232	helix-turn-helix domain-containing protein
GJQ69_02465	-	0.151571	0.961964	96.7691	83.9491	6.59647	6.39144	hypothetical protein
GJQ69_02470	-	0.536004	0.888505	1.1194	1.26662	0.162721	0.340984	tRNA-Val
GJQ69_02475	-	-0.872966	0.544196	216.9	69.3624	7.76089	6.11608	patatin family protein
GJQ69_02480	-	0.495761	0.596459	46.702	48.5977	5.54541	5.60282	methyltransferase domain-containing protein
GJQ69_02485	znuB	0.137569	0.915752	29.0874	22.0964	4.86232	4.46574	metal ABC transporter permease
GJQ69_02490	znuC	0.316969	0.737068	21.5024	19.1649	4.42643	4.2604	ATP-binding cassette domain-containing protein
GJQ69_02495	znuA	0.144297	0.890666	28.3635	22.4337	4.82596	4.4876	zinc ABC transporter substrate-binding protein
GJQ69_02500	-	-0.68613	0.799251	21166	10290.4	14.3695	13.329	RNase P RNA component class A
GJQ69_02505	-	-0.0753784	0.954689	279.851	172.087	8.12851	7.42699	hypothetical protein
GJQ69_02510	pncB	0.117328	0.911863	715.469	510.843	9.48275	8.99673	nicotinate phosphoribosyltransferase
GJQ69_02515	-	0.798724	0.775127	50.5048	70.269	5.65835	6.13482	XRE family transcriptional regulator
GJQ69_02520	trkA2	-0.229408	0.875259	311.929	170.076	8.28507	7.41004	TrkA family potassium uptake protein
GJQ69_02525	trkA	-0.0338612	0.967457	365.4	256.52	8.51333	8.00293	TrkA family potassium uptake protein
GJQ69_02530	-	-0.746984	0.376408	263.757	115.394	8.04306	6.85043	hypothetical protein
GJQ69_02535	-	-0.458339	0.379588	72.9102	36.2279	6.18805	5.17903	DUF45 domain-containing protein
GJQ69_02540	-	4.05522	0.00339221	14.8625	202.292	3.8936	7.6603	MarR family transcriptional regulator
GJQ69_02545	-	3.70524	6.22624e-05	58.4537	609.18	5.86922	9.25072	ATP-binding cassette domain-containing protein
GJQ69_02550	-	3.6701	9.46728e-05	50.9415	518.328	5.67077	9.01772	ATP-binding cassette domain-containing protein
GJQ69_02555	-	1.1581	0.191271	33.8148	57.0277	5.07958	5.83359	DUF4358 domain-containing protein
GJQ69_02560	-	0.58025	0.222691	124.772	127.434	6.96315	6.99361	LacI family DNA-binding transcriptional regulator
GJQ69_02565	-	1.82545	0.274235	114.79	337.68	6.84285	8.39951	carbohydrate ABC transporter substrate-binding protein
GJQ69_02570	-	1.69109	0.265348	49.4664	131.503	5.62838	7.03895	ABC transporter permease subunit
GJQ69_02575	-	1.69884	0.23545	46.4811	123.614	5.53857	6.9497	ABC transporter permease subunit
GJQ69_02580	-	0.732433	0.40356	53.6169	64.2576	5.74462	6.0058	alpha-glucosidase
GJQ69_02585	-	-1.49726	0.229949	541.762	117.7	9.08152	6.87897	IS3 family transposase
GJQ69_02590	-	-1.74337	0.173696	266.96	51.1841	8.06048	5.67762	hypothetical protein
GJQ69_02595	-	-1.69133	0.321761	36.1921	5.84052	5.1776	2.5461	hypothetical protein
GJQ69_02600	-	0.786321	0.830364	0.265493	0.362618	-1.91325	-1.46348	tRNA-Gly
GJQ69_02605	-	-0.40199	0.809266	29.8439	17.3264	4.89936	4.1149	HD domain-containing protein
GJQ69_02610	-	-0.875678	0.177944	28.4274	10.7689	4.82921	3.4288	hypothetical protein
GJQ69_02615	-	-1.58542	0.067521	12027.1	2622.41	13.554	11.3567	radical SAM protein
GJQ69_02620	purL	0.0703904	0.904433	2083.25	1490.36	11.0246	10.5414	phosphoribosylformylglycinamidine synthase
GJQ69_02625	alr	-0.109781	0.875259	518.832	328.29	9.01912	8.35883	alanine racemase
GJQ69_02630	cstA	5.30913	2.37147e-07	130.186	2752.81	7.02443	11.4267	carbon starvation protein A
GJQ69_02635	-	1.36625	0.181308	58.1268	86.2243	5.86113	6.43002	hypothetical protein
GJQ69_02640	-	1.50889	0.0450875	18.9429	32.5898	4.24358	5.02635	ATP-binding cassette domain-containing protein
GJQ69_02645	-	1.35901	0.0178775	13.1398	22.2361	3.71587	4.47483	hypothetical protein
GJQ69_02650	mgtA	0.105563	0.942099	794.418	637.678	9.63375	9.31669	magnesium-translocating P-type ATPase
GJQ69_02655	pta	0.902198	0.435389	1647.28	2156.52	10.6859	11.0745	phosphate acetyltransferase
GJQ69_02660	-	1.01986	0.059372	283.047	411.218	8.1449	8.68376	LacI family DNA-binding transcriptional regulator
GJQ69_02665	amyE	2.78627	4.70109e-05	1050.93	4722.17	10.0374	12.2052	extracellular solute-binding protein
GJQ69_02670	-	3.79732	NA	60.354	423.704	5.91538	8.72691	ABC transporter permease subunit
GJQ69_02675	-	3.52265	NA	56.096	326.323	5.80983	8.35016	ABC transporter permease subunit
GJQ69_02680	malQ	3.30727	0.000889419	126.613	681.784	6.98428	9.41317	4-alpha-glucanotransferase
GJQ69_02685	glgP	2.92851	0.000305847	390.436	1714.38	8.60894	10.7435	glycogen/starch/alpha-glucan family phosphorylase
GJQ69_02690	yhfR	1.62135	0.030306	41.7027	76.779	5.38207	6.26264	phosphoglycerate mutase family
GJQ69_02695	-	1.76021	8.74966e-05	120.536	282.249	6.91332	8.14083	EamA-like transporter family protein
GJQ69_02700	-	1.25148	0.20105	79.787	143.304	6.31808	7.16293	hypothetical protein
GJQ69_02705	acyP	1.4823	0.0345912	112.112	189.753	6.8088	7.56798	acylphosphatase
GJQ69_02710	-	1.46831	0.103788	947.4	1543.79	9.88783	10.5923	L,D-transpeptidase family protein
GJQ69_02715	iscS	-0.514299	0.28111	139.267	69.0278	7.12171	6.10911	aminotransferase class V-fold PLP-dependent enzyme
GJQ69_02720	rnhA	-0.597748	0.518504	48.4437	23.4272	5.59824	4.55011	ribonuclease HI
GJQ69_02725	rnj	0.89044	0.181638	511.216	669.153	8.99779	9.38619	RNase J family beta-CASP ribonuclease
GJQ69_02730	yybT	0.545215	0.380613	661.241	691.219	9.36903	9.433	DHH family phosphoesterase
GJQ69_02735	rplI	0.312969	0.856646	188.563	177.912	7.55891	7.47502	50S ribosomal protein L9
GJQ69_02740	dnaB	0.375439	0.478615	203.238	188.194	7.66703	7.55607	replicative DNA helicase
GJQ69_02745	tilS	0.110797	0.904433	221.676	174.704	7.79231	7.44877	tRNA lysidine(34) synthetase TilS
GJQ69_02750	hpt	-0.0856887	0.92982	376.882	244.892	8.55797	7.936	hypoxanthine phosphoribosyltransferase
GJQ69_02755	ftsH	-0.062259	0.962517	1721.23	1248.38	10.7492	10.2858	ATP-dependent zinc metalloprotease FtsH
GJQ69_02760	parE	0.368245	0.680772	404.496	385.859	8.65998	8.59193	DNA topoisomerase
GJQ69_02765	parC	0.173088	0.869976	485.072	398.702	8.92206	8.63917	topoisomerase IV
GJQ69_02770	fliY1	-2.14182	0.00383445	67.9032	10.6212	6.08541	3.40887	glutamine ABC transporter substrate-binding protein
GJQ69_02775	tcyB	-1.83614	0.155022	39.4917	6.7689	5.30348	2.75892	glutamine ABC transporter permease
GJQ69_02780	glnQ	-1.5108	0.0571939	27.6136	6.50695	4.7873	2.70198	glutamine ABC transporter ATP-binding protein
GJQ69_02785	secG	-0.322326	0.884312	720.986	440.529	9.49383	8.78309	preprotein translocase subunit SecG
GJQ69_02790	rnr	-0.0149481	0.980451	784.724	541.922	9.61604	9.08194	ribonuclease R
GJQ69_02795	-	1.21539	0.303633	13.2471	24.0555	3.7276	4.58829	transcriptional regulator
GJQ69_02800	-	0.724471	0.105505	190.289	209.193	7.57205	7.70869	DUF4364 family protein
GJQ69_02805	-	-0.731592	0.544196	14.2691	6.45105	3.83482	2.68953	helix-turn-helix domain-containing protein
GJQ69_02810	-	0.590993	0.339467	175.458	170.133	7.45498	7.41052	hypothetical protein
GJQ69_02815	metY	0.72201	0.467933	557.882	540.313	9.12382	9.07765	aminotransferase class V-fold PLP-dependent enzyme
GJQ69_02820	-	0.415586	0.587327	310.603	264.667	8.27893	8.04803	hypothetical protein
GJQ69_02825	-	0.434483	0.545725	215.645	186.696	7.75251	7.54455	spore coat protein
GJQ69_02830	asnB	-0.845669	0.161537	34.4972	14.16	5.10841	3.82375	asparagine synthase (glutamine-hydrolyzing)
GJQ69_02835	-	-1.06565	0.0969981	20.9061	6.92278	4.38585	2.79135	response regulator
GJQ69_02840	-	-1.16131	0.224356	3.93167	1.30629	1.97514	0.385478	hypothetical protein
GJQ69_02845	-	-1.96118	0.00025175	17.6676	3.10726	4.14303	1.63564	hypothetical protein
GJQ69_02850	-	-1.87717	0.00128729	14.1705	2.68202	3.82482	1.42332	hypothetical protein
GJQ69_02855	-	-1.46996	0.135711	2.95258	0.76688	1.56198	-0.382927	hypothetical protein
GJQ69_02860	-	-1.87954	0.120564	11.8925	2.04598	3.57198	1.03279	hypothetical protein
GJQ69_02865	-	-1.23407	0.0545338	7.38326	2.32931	2.88426	1.2199	ATP-binding cassette domain-containing protein
GJQ69_02870	-	-1.66984	0.0125586	14.0327	2.92938	3.81072	1.5506	hypothetical protein
GJQ69_02875	traI	-0.563635	0.105651	96.3829	44.565	6.5907	5.47784	HD domain-containing protein
GJQ69_02880	-	-0.691321	0.857991	977.251	467.411	9.93258	8.86855	GntR family transcriptional regulator
GJQ69_02885	-	-0.759553	0.75332	560.95	255.302	9.13173	7.99606	ATP-binding cassette domain-containing protein
GJQ69_02890	-	-1.18732	0.317635	622.304	207.885	9.28148	7.69964	hypothetical protein
GJQ69_02895	clpB	0.273909	0.884312	1674.95	1186.38	10.7099	10.2123	ATP-dependent chaperone ClpB
GJQ69_02900	-	-0.423839	0.698002	301.033	166.3	8.23378	7.37764	ATP-binding cassette domain-containing protein
GJQ69_02905	-	-0.767324	0.0154118	353.487	143.445	8.46551	7.16435	ABC transporter permease subunit
GJQ69_02910	lepB	-0.987208	0.0368542	351.04	127.72	8.45549	6.99684	signal peptidase I
GJQ69_02915	glnA	-1.14295	0.0645384	277.881	92.9175	8.11832	6.53788	glutamine synthetase type III
GJQ69_02920	-	-0.505262	0.819854	2.00632	0.957346	1.00455	-0.0628875	tRNA-Leu
GJQ69_02925	-	2.79385	1.01472e-05	68.901	292.708	6.10645	8.19332	hypothetical protein
GJQ69_02930	PaaY	2.21677	0.0212421	21.0726	54.6724	4.3973	5.77274	gamma carbonic anhydrase family protein
GJQ69_02935	trxB	1.79102	0.000842628	106.559	248.604	6.73551	7.95771	thioredoxin reductase
GJQ69_02940	-	0.396447	0.357376	445.361	401.581	8.79883	8.64955	4Fe-4S dicluster domain-containing protein
GJQ69_02945	-	0.582306	0.58893	92.5015	86.537	6.53141	6.43525	ABC transporter substrate-binding protein
GJQ69_02950	-	0.839583	0.488298	96.0518	103.626	6.58574	6.69525	iron chelate uptake ABC transporter family permease subunit
GJQ69_02955	-	0.852485	0.237729	87.6563	103.23	6.45379	6.68972	ATP-binding cassette domain-containing protein
GJQ69_02960	dinB	3.07232	0.000149111	240.415	1151.49	7.90938	10.1693	DNA polymerase IV
GJQ69_02965	hydA	1.54747	0.126103	1135.86	1893.17	10.1496	10.8866	4Fe-4S dicluster domain-containing protein
GJQ69_02970	mutY	0.976427	0.0638359	141.479	181.265	7.14445	7.50196	A/G-specific adenine glycosylase
GJQ69_02975	-	0.919826	0.0645334	114.888	150.977	6.84409	7.23819	NYN domain-containing protein
GJQ69_02980	-	0.537241	0.466355	1051.06	975.307	10.0376	9.92971	polysaccharide deacetylase family protein
GJQ69_02985	pit	0.222763	0.869976	1341.75	986.064	10.3899	9.94554	inorganic phosphate transporter
GJQ69_02990	-	-0.36525	0.799463	698.769	398.201	9.44867	8.63735	DUF47 family protein
GJQ69_02995	-	-0.0640689	0.961964	200.637	145.573	7.64844	7.1856	HAD-IA family hydrolase
GJQ69_03000	-	-0.597843	0.3337	165.733	79.5837	7.37271	6.3144	hypothetical protein
GJQ69_03005	ispD	-0.399439	0.63889	272.016	152.287	8.08755	7.25065	2-C-methyl-D-erythritol 4-phosphate cytidylyltransferase
GJQ69_03010	ispF	-0.664003	0.481013	99.1147	46.9294	6.63103	5.55242	2-C-methyl-D-erythritol 2,4-cyclodiphosphate synthase
GJQ69_03015	-	-0.798909	0.0638189	49.9094	20.2382	5.64124	4.33901	DUF3343 domain-containing protein
GJQ69_03020	sufS	-0.685062	0.308851	263.184	121.44	8.03993	6.9241	aminotransferase class V-fold PLP-dependent enzyme
GJQ69_03025	dacA	-0.123144	0.860976	324.474	205.205	8.34196	7.68092	TIGR00159 family protein
GJQ69_03030	-	-0.140848	0.872461	678.649	402.541	9.40652	8.65299	hypothetical protein
GJQ69_03035	recJ	0.201897	0.786847	526.393	413.228	9.04	8.69079	single-stranded-DNA-specific exonuclease RecJ
GJQ69_03040	relA	-0.0954609	0.88797	792.446	499.926	9.63017	8.96557	RelA/SpoT family protein
GJQ69_03045	-	0.101957	0.867692	260.907	194.709	8.02739	7.60517	MBL fold metallo-hydrolase
GJQ69_03050	hemZ	0.0859017	0.898295	558.654	404.435	9.12581	8.65977	coproporphyrinogen dehydrogenase HemZ
GJQ69_03055	-	-0.0797152	0.926523	249.913	158.888	7.96528	7.31187	nucleoside kinase
GJQ69_03060	-	0.435935	0.683011	335.692	338.805	8.39099	8.40431	hypothetical protein
GJQ69_03065	ytgP	0.190081	0.875259	92.2571	73.4414	6.52759	6.19852	oligosaccharide flippase family protein
GJQ69_03070	mazG	0.639366	0.68566	284.399	347.232	8.15177	8.43976	MazG family protein
GJQ69_03075	hup	0.269825	0.863602	181.016	167.496	7.49997	7.38798	integration host factor subunit alpha
GJQ69_03080	-	0.635873	0.587009	100.002	121.264	6.64388	6.922	DUF2992 family protein
GJQ69_03085	hslR	0.0429537	0.970048	45.0975	33.3956	5.49498	5.06159	RNA-binding S4 domain-containing protein
GJQ69_03090	yabP	0.769012	0.508875	26.4303	35.2575	4.72412	5.13986	sporulation protein YabP
GJQ69_03095	-	0.377955	0.747933	48.6339	48.2014	5.60389	5.591	hypothetical protein
GJQ69_03100	-	-1.53773	0.689492	0.182922	0.0368089	-2.4507	-4.7638	septum formation initiator family protein
GJQ69_03105	yabR	0.112395	0.926789	567.133	456.017	9.14754	8.83294	S1 RNA-binding domain-containing protein
GJQ69_03110	-	0.101736	0.952589	193.916	159.651	7.59929	7.31878	amidohydrolase family protein
GJQ69_03115	fum	0.165635	0.926789	102.854	88.6033	6.68445	6.46929	fumarate hydratase
GJQ69_03120	hpf	2.38523	2.4304e-13	393.695	1390.41	8.62093	10.4413	ribosome-associated translation inhibitor RaiA
GJQ69_03125	rlmL	1.02076	0.0583673	80.0776	108.792	6.32333	6.76543	class I SAM-dependent RNA methyltransferase
GJQ69_03130	groS	-0.467657	0.745266	1244.73	700.44	10.2816	9.45212	co-chaperone GroES
GJQ69_03135	groL	-0.975233	0.254087	13467	5032.82	13.7171	12.2972	chaperonin GroEL
GJQ69_03140	mraZ	0.274256	0.858049	360.057	262.513	8.49208	8.03625	division/cell wall cluster transcriptional repressor MraZ
GJQ69_03145	rsmH	0.426039	0.493676	416.236	366.205	8.70126	8.51651	16S rRNA (cytosine(1402)-N(4))-methyltransferase RsmH
GJQ69_03150	-	0.0724208	0.926789	247.358	172.768	7.95046	7.4327	hypothetical protein
GJQ69_03155	ftsI	0.0471991	0.970048	126.543	76.1551	6.98349	6.25087	PASTA domain-containing protein
GJQ69_03160	-	0.246011	0.899699	23.7768	15.5601	4.57148	3.95978	hypothetical protein
GJQ69_03165	mraY	-0.0519946	0.961964	225.519	140.238	7.81711	7.13174	phospho-N-acetylmuramoyl-pentapeptide-transferase
GJQ69_03170	ftsW	0.150049	0.926789	300.119	202.404	8.22939	7.66109	putative lipid II flippase FtsW
GJQ69_03175	murG	0.0217362	0.970048	219.748	158.125	7.77971	7.30492	undecaprenyldiphospho-muramoylpentapeptide beta-N-acetylglucosaminyltransferase
GJQ69_03180	murA2	0.161808	0.856646	152.808	118.56	7.25558	6.88948	UDP-N-acetylglucosamine 1-carboxyvinyltransferase
GJQ69_03185	-	-0.184675	0.904433	97.8888	54.5545	6.61307	5.76963	FtsQ-type POTRA domain-containing protein
GJQ69_03190	ftsZ	-0.152844	0.856646	2717.22	1675.01	11.4079	10.71	cell division protein FtsZ
GJQ69_03195	corA	0.095085	0.930533	338.219	229.995	8.40181	7.84546	magnesium transporter CorA family protein
GJQ69_03200	fum	-0.0785258	0.936188	134.369	91.0882	7.07005	6.50919	fumarate hydratase
GJQ69_03205	czcD	-0.566369	0.280785	138.99	64.7701	7.11883	6.01726	cation diffusion facilitator family transporter
GJQ69_03210	-	1.07548	0.815649	0.250659	0.404449	-1.9962	-1.30597	hypothetical protein
GJQ69_03215	-	-1.08732	0.0467707	130.197	39.9212	7.02455	5.31908	CRISPR-associated endoribonuclease Cas6
GJQ69_03220	-	-1.12946	0.0716353	320.048	92.628	8.32215	6.53338	type I-B CRISPR-associated protein Cas8b1/Cst1
GJQ69_03225	cst2	-0.940596	0.289809	233.811	72.8633	7.8692	6.18712	type I-B CRISPR-associated protein Cas7/Cst2/DevR
GJQ69_03230	-	-1.22592	0.0110925	149.684	43.1734	7.22577	5.43207	CRISPR-associated protein Cas5
GJQ69_03235	cas3	-1.00902	0.0222512	136.319	44.9742	7.09085	5.49102	CRISPR-associated helicase/endonuclease Cas3
GJQ69_03240	cas4	-1.08345	0.166138	15.7993	4.914	3.98179	2.2969	Dna2/Cas4 domain-containing protein
GJQ69_03245	cas1	-0.989807	0.129162	42.5237	15.0548	5.41019	3.91215	type I-B CRISPR-associated endonuclease Cas1
GJQ69_03250	cas2	-0.588102	0.745266	16.7624	8.2183	4.06716	3.03884	CRISPR-associated endonuclease Cas2
GJQ69_03255	-	0.489498	0.58893	322.915	315.713	8.33501	8.30247	hypothetical protein
GJQ69_03260	pfkA	0.574393	0.490474	601.828	573.377	9.23321	9.16334	ATP-dependent 6-phosphofructokinase
GJQ69_03265	ppk	0.995359	0.262781	838.338	988.486	9.71139	9.94908	RNA degradosome polyphosphate kinase
GJQ69_03270	ppx3	1.30232	0.0143906	325.932	513.666	8.34843	9.00469	phosphatase
GJQ69_03275	nit	-0.290458	0.695903	33.1596	19.6888	5.05135	4.2993	carbon-nitrogen hydrolase family protein
GJQ69_03280	-	-0.0799369	0.970998	1.10175	0.850156	0.139801	-0.2342	group II intron reverse transcriptase/maturase
GJQ69_03285	-	-0.962588	0.51046	2.73837	0.959125	1.45332	-0.0602092	hypothetical protein
GJQ69_03290	-	-0.765552	0.698967	78.5549	36.6513	6.29563	5.19579	hypothetical protein
GJQ69_03295	-	NA	NA	0	0	NA	NA	helix-turn-helix domain-containing protein
GJQ69_03300	-	-0.923679	0.0608597	225.141	84.6761	7.81469	6.40388	IS3 family transposase
GJQ69_03305	-	-1.28185	0.0131102	137.257	41.7843	7.10074	5.38489	hypothetical protein
GJQ69_03310	-	-1.21419	0.200691	120.148	39.8343	6.90867	5.31594	transposase
GJQ69_03315	-	-1.14542	0.0645334	140.313	47.4856	7.1325	5.56942	IS3 family transposase
GJQ69_03320	-	-0.919211	0.209427	95.2821	37.8438	6.57413	5.24199	IS3 family transposase
GJQ69_03325	-	-1.53162	0.177944	48.8186	13.3018	5.60936	3.73355	hypothetical protein
GJQ69_03330	-	-1.93853	0.030306	159.2	27.9608	7.31469	4.80533	DUF134 domain-containing protein
GJQ69_03335	VPA0323	-1.84963	0.000557048	56.1248	11.3613	5.81057	3.50606	dinitrogenase iron-molybdenum cofactor biosynthesis protein
GJQ69_03340	-	-1.39999	0.340084	332.029	70.9489	8.37516	6.14871	ATPase
GJQ69_03345	-	-0.806082	0.737068	588.554	175.054	9.20103	7.45165	4Fe-4S dicluster domain-containing protein
GJQ69_03350	-	-1.31188	0.379588	117.543	26.0539	6.87705	4.70343	dinitrogenase iron-molybdenum cofactor
GJQ69_03355	-	0.500275	0.340101	4.49018	4.37	2.16677	2.12763	YibE/F family protein
GJQ69_03360	feoA	1.57883	0.285176	0.480938	1.14691	-1.05608	0.197757	ferrous iron transport protein A
GJQ69_03365	feoA	2.13207	9.46728e-05	1.17088	3.5098	0.227598	1.81139	ferrous iron transport protein A
GJQ69_03370	-	1.42868	0.000651694	42.0899	73.7764	5.3954	6.20509	ferrous iron transport protein B
GJQ69_03375	-	0.980936	0.360518	2.2735	2.62049	1.18492	1.38984	FeoB-associated Cys-rich membrane protein
GJQ69_03380	-	1.10963	0.173779	12.088	15.8674	3.59551	3.988	MarR family transcriptional regulator
GJQ69_03385	-	0.315055	0.892221	3.81986	3.36059	1.93352	1.74871	tRNA-Ser
GJQ69_03390	asnS	-0.830712	0.113406	307.234	124.994	8.26319	6.96572	asparagine--tRNA ligase
GJQ69_03395	aspT	-3.34762	6.45873e-11	476.049	33.2648	8.89497	5.05592	aminotransferase class I/II-fold pyridoxal phosphate-dependent enzyme
GJQ69_03400	secD	-0.991037	0.0836691	877.595	294.285	9.77741	8.20107	SecD/SecF family protein translocase subunit
GJQ69_03405	secF	-0.99238	0.029049	797.882	285.447	9.64003	8.15708	protein translocase subunit SecF
GJQ69_03410	-	-0.545482	0.526942	3.47506	1.58856	1.79704	0.667722	helix-turn-helix domain-containing protein
GJQ69_03415	-	-0.415545	0.346778	96.0582	48.389	6.58584	5.59661	IS3 family transposase
GJQ69_03420	mro	-0.663583	0.0598832	839.754	360.984	9.71382	8.49579	galactose-1-epimerase
GJQ69_03425	glcK	-0.638538	0.102189	855.37	381.242	9.7404	8.57456	ROK family protein
GJQ69_03430	-	-0.336502	0.664865	83.7549	43.7523	6.3881	5.45129	sugar transferase
GJQ69_03435	pdaA	-0.262256	0.815649	91.9473	55.2802	6.52273	5.78869	polysaccharide deacetylase family protein
GJQ69_03440	-	0.505539	0.664865	5.31658	5.55887	2.4105	2.47479	tRNA-Leu
GJQ69_03445	-	0.370586	0.605942	25.2499	23.1558	4.65821	4.5333	TetR family transcriptional regulator
GJQ69_03450	-	0.226401	0.882244	40.1966	35.7197	5.329	5.15865	hypothetical protein
GJQ69_03455	-	-1.44748	0.117916	401.958	87.6904	8.6509	6.45435	hypothetical protein
GJQ69_03460	-	1.16303	0.258625	149.857	221.144	7.22744	7.78885	glycosylase
GJQ69_03465	lplC9	0.750566	0.746511	60.2481	58.4382	5.91284	5.86884	ABC transporter permease subunit
GJQ69_03470	lplB9	0.685411	0.811681	65.6857	56.9572	6.03751	5.83181	ABC transporter permease subunit
GJQ69_03475	ytcQ5	1.2957	0.308851	87.2674	135.595	6.44737	7.08316	extracellular solute-binding protein
GJQ69_03480	-	-0.104801	0.904443	132.822	81.8262	7.05335	6.35449	response regulator
GJQ69_03485	-	-0.741046	0.0783171	265.835	110.272	8.05439	6.78493	HAMP domain-containing protein
GJQ69_03490	-	-1.00845	0.376408	12.7761	4.87685	3.67537	2.28595	IS3 family transposase
GJQ69_03495	-	0.521884	0.811681	0.953636	1.03414	-0.0684896	0.048427	tRNA-Arg
GJQ69_03500	-	0.582548	0.707255	39.2613	44.8514	5.29503	5.48708	helix-turn-helix domain-containing protein
GJQ69_03505	-	1.48712	0.0166155	419.141	829.486	8.71129	9.69607	sugar ABC transporter substrate-binding protein
GJQ69_03510	-	0.988563	0.0885145	72.6252	93.926	6.1824	6.55345	ABC transporter permease
GJQ69_03515	-	0.802254	0.186047	64.1777	81.7139	6.004	6.35251	ATP-binding cassette domain-containing protein
GJQ69_03520	-	0.692674	0.245209	3.45151	3.80033	1.78723	1.92612	hypothetical protein
GJQ69_03525	-	1.38597	0.00025175	7.2763	13.4673	2.8632	3.75139	GNAT family N-acetyltransferase
GJQ69_03530	htpG	-0.0489719	0.972781	1020.11	600.501	9.99451	9.23002	molecular chaperone HtpG
GJQ69_03535	glyQS	0.793478	0.302261	340.988	365.092	8.41358	8.51211	glycine--tRNA ligase
GJQ69_03540	-	0.885239	0.213954	51.085	58.3413	5.67483	5.86644	hypothetical protein
GJQ69_03545	-	1.17978	0.155972	1.59024	2.47699	0.669248	1.30859	tRNA-Pro
GJQ69_03550	def2	1.0795	0.173779	284.925	369.999	8.15444	8.53138	peptide deformylase
GJQ69_03555	-	0.997635	0.0156157	275.557	372.363	8.10621	8.54057	chromate transporter
GJQ69_03560	-	0.922302	0.0981022	347.436	463.42	8.4406	8.85618	chromate transporter
GJQ69_03565	-	0.725833	0.58861	0.826697	0.873177	-0.27457	-0.195653	tRNA-Ser
GJQ69_03570	-	-0.565132	0.753527	5.34741	2.68741	2.41884	1.42622	tRNA-Ser
GJQ69_03575	-	0.232417	0.841365	232.702	202.337	7.86234	7.66062	DUF362 domain-containing protein
GJQ69_03580	gluQ	0.188446	0.869976	243.777	201.969	7.92942	7.65799	tRNA glutamyl-Q(34) synthetase GluQRS
GJQ69_03585	-	-0.141323	0.865334	544.585	356.583	9.08901	8.47809	aldo/keto reductase
GJQ69_03590	-	-0.304717	0.562727	764.013	440.776	9.57745	8.7839	NAD(P)-binding protein
GJQ69_03595	-	-0.487689	0.318601	458.892	236.404	8.84201	7.88511	nitroreductase
GJQ69_03600	hsp18	-0.941307	0.270467	445.43	168.305	8.79906	7.39494	Hsp20 family protein
GJQ69_03605	-	-0.0694726	0.932249	57.1099	37.816	5.83567	5.24092	glycerophosphodiester phosphodiesterase
GJQ69_03610	rbsD	0.914412	0.368412	2.48183	3.49854	1.3114	1.80675	D-ribose pyranase
GJQ69_03615	-	0.336555	0.698002	89.4839	74.7089	6.48356	6.22321	substrate-binding domain-containing protein
GJQ69_03620	rbsK	0.133784	0.926523	54.9733	37.8109	5.78066	5.24073	ribokinase
GJQ69_03625	rbsA	-0.275829	0.815649	112.655	60.2688	6.81577	5.91334	ATP-binding cassette domain-containing protein
GJQ69_03630	-	-0.228544	0.874686	93.336	49.7399	6.54436	5.63633	ribose ABC transporter permease
GJQ69_03635	rbsB	0.273553	0.815649	147.864	127.872	7.20813	6.99856	substrate-binding domain-containing protein
GJQ69_03640	ppaC	0.121896	0.895815	436.86	319.37	8.77103	8.31908	putative manganese-dependent inorganic diphosphatase
GJQ69_03645	-	-0.0633257	0.943262	224.044	142.255	7.80764	7.15233	HAD-IIB family hydrolase
GJQ69_03650	glnA	-0.362771	0.518504	1369.74	720.976	10.4197	9.49381	glutamine synthetase type III
GJQ69_03655	ftsH	-0.0276747	0.969998	512.998	326.485	9.00281	8.35087	ATP-dependent zinc metalloprotease FtsH
GJQ69_03660	-	-0.34674	0.596459	143.378	73.4021	7.16368	6.19775	hypothetical protein
GJQ69_03665	-	0.915236	0.190432	15.4802	21.3487	3.95236	4.41608	DUF4250 domain-containing protein
GJQ69_03670	-	0.0365091	0.954956	131.383	90.4359	7.03763	6.49882	YjbQ family protein
GJQ69_03675	-	0.326023	0.768297	154.519	120.538	7.27164	6.91334	NUDIX domain-containing protein
GJQ69_03680	-	0.0484578	0.94997	30.1933	21.0463	4.91616	4.3955	hypothetical protein
GJQ69_03685	-	0.655781	0.858555	488.316	619.46	8.93167	9.27487	hypothetical protein
GJQ69_03690	-	0.124876	0.841365	201.266	151.43	7.65296	7.24251	helix-turn-helix domain-containing protein
GJQ69_03695	ldhA	-1.04762	0.000573101	323.197	107.446	8.33627	6.74747	lactate dehydrogenase
GJQ69_03700	-	1.69087	3.87011e-06	95.0349	210.668	6.57039	7.71882	WYL domain-containing protein
GJQ69_03705	-	-0.31847	0.784344	16.2165	8.16184	4.01939	3.02889	hypothetical protein
GJQ69_03710	rbn	0.376157	0.504759	116.977	100.536	6.87009	6.65157	YihY family inner membrane protein
GJQ69_03715	-	0.387151	0.571002	96.2821	81.5352	6.5892	6.34935	EamA family transporter
GJQ69_03720	galK	-0.698	0.309687	20.4171	9.2178	4.35171	3.20442	galactokinase
GJQ69_03725	galE	-0.453233	0.761923	851.982	485.494	9.73468	8.92331	UDP-glucose 4-epimerase GalE
GJQ69_03730	punA	-0.106064	0.939211	186.197	132.451	7.54069	7.04932	purine-nucleoside phosphorylase
GJQ69_03735	-	-0.495274	0.775127	26.1951	13.5391	4.71123	3.75906	phage holin
GJQ69_03740	-	-0.785936	0.549084	9.81621	3.6763	3.29517	1.87826	hypothetical protein
GJQ69_03745	-	-1.00272	0.29523	84.4989	27.4849	6.40086	4.78057	glycosyl hydrolase family 25
GJQ69_03750	-	2.42552	0.00127075	0.998458	4.00076	-0.00222582	2.00027	hypothetical protein
GJQ69_03755	-	-0.387209	0.676253	268.632	148.866	8.06949	7.21787	hypothetical protein
GJQ69_03760	-	-0.501822	0.376408	992.949	462.278	9.95558	8.85262	hypothetical protein
GJQ69_03765	-	0.47179	0.240618	370.476	346.59	8.53324	8.43709	hypothetical protein
GJQ69_03770	-	-0.186481	0.869976	188.479	104.261	7.55826	6.70406	hypothetical protein
GJQ69_03775	-	-0.161781	0.870943	300.98	172.075	8.23352	7.42689	2-hydroxyacyl-CoA dehydratase
GJQ69_03780	hgdC_1	-0.250353	0.804542	388.861	207.505	8.60311	7.697	2-hydroxyglutaryl-CoA dehydratase
GJQ69_03785	-	0.646727	0.431332	897.732	955.98	9.81014	9.90084	cytidylate kinase-like family protein
GJQ69_03790	-	0.380145	0.719676	239.732	223.737	7.90528	7.80566	hypothetical protein
GJQ69_03795	telA	0.100658	0.903785	464.796	338.886	8.86045	8.40465	toxic anion resistance protein
GJQ69_03800	metAA	-0.0706919	0.936188	340.581	217.067	8.41185	7.762	homoserine O-succinyltransferase
GJQ69_03805	-	-0.205082	0.889892	8.09487	5.01227	3.01701	2.32547	tRNA-Thr
GJQ69_03810	-	0.356533	0.936119	0.382983	0.388619	-1.38465	-1.36357	tRNA-Tyr
GJQ69_03815	-	-0.0164673	0.987596	25.3849	15.6023	4.6659	3.96369	helix-turn-helix domain-containing protein
GJQ69_03820	-	-0.245416	0.92982	310.931	205.064	8.28045	7.67993	DUF3789 domain-containing protein
GJQ69_03825	cpsE	0.298923	0.881047	2160.13	2016.7	11.0769	10.9778	sugar transferase
GJQ69_03830	-	0.530915	0.395041	9391.22	9416.04	13.1971	13.2009	hypothetical protein
GJQ69_03835	-	0.351924	0.664531	500.765	451.917	8.96799	8.81991	hypothetical protein
GJQ69_03840	-	0.348281	0.394236	361.96	313.963	8.49969	8.29445	polysaccharide biosynthesis tyrosine autokinase
GJQ69_03845	-	0.286146	0.720906	318.928	278.557	8.31709	8.12183	hypothetical protein
GJQ69_03850	-	0.164803	0.874686	137.989	111.429	7.10841	6.79998	hypothetical protein
GJQ69_03855	-	0.183986	0.875259	247.318	204.615	7.95022	7.67677	hypothetical protein
GJQ69_03860	-	0.13462	0.860976	197.216	151.288	7.62363	7.24115	sortase
GJQ69_03865	-	0.0373192	0.972587	253.237	161.721	7.98435	7.33737	hypothetical protein
GJQ69_03870	-	-0.200412	NA	168.16	74.9077	7.39369	6.22704	glycosyltransferase
GJQ69_03875	-	-0.219222	0.896193	341.237	180.858	8.41463	7.49871	hypothetical protein
GJQ69_03880	MA20_17390	-0.0044372	0.998177	336.66	248.989	8.39515	7.95994	glycosyltransferase
GJQ69_03885	-	-0.106277	0.904443	490.957	322.458	8.93945	8.33297	glycosyltransferase
GJQ69_03890	-	-0.117514	0.910445	432.41	286.67	8.75626	8.16324	glycosyltransferase
GJQ69_03895	-	-1.42864	0.246788	301.231	73.8456	8.23473	6.20644	hypothetical protein
GJQ69_03900	-	-1.37308	0.251288	578.142	140.083	9.17528	7.13014	IS3 family transposase
GJQ69_03905	-	0.0281736	0.969371	340.589	241.342	8.41189	7.91494	polysaccharide pyruvyl transferase family protein
GJQ69_03910	-	-0.212409	0.867692	287.62	157.747	8.16802	7.30147	oligosaccharide flippase family protein
GJQ69_03915	-	-0.396298	0.507634	203.068	103.794	7.66582	6.69759	glycosyltransferase
GJQ69_03920	-	-0.380531	0.628739	312.95	169.344	8.28979	7.40381	4Fe-4S dicluster domain-containing protein
GJQ69_03925	-	-0.273397	0.783119	9.22336	5.1032	3.20529	2.3514	tyrosine-type recombinase/integrase
GJQ69_03930	-	-0.679297	0.289174	59.1043	24.128	5.88519	4.59264	tyrosine-type recombinase/integrase
GJQ69_03935	-	-0.609873	0.253752	76.5568	33.4487	6.25846	5.06388	hypothetical protein
GJQ69_03940	topB1	-0.71936	0.0951004	475.121	195.009	8.89215	7.6074	DNA topoisomerase III
GJQ69_03945	-	-0.803401	0.259718	81.2134	33.9541	6.34365	5.08551	DUF3955 domain-containing protein
GJQ69_03950	-	-0.956429	0.030306	118.695	41.518	6.89112	5.37566	sigma-70 family RNA polymerase sigma factor
GJQ69_03955	-	-1.12841	0.0427	133.84	39.2484	7.06436	5.29456	ATP-binding cassette domain-containing protein
GJQ69_03960	-	-1.2832	0.00509251	62.4278	17.5426	5.96412	4.13279	LlsX family protein
GJQ69_03965	-	-1.11469	0.26999	32.6186	8.73785	5.02762	3.12728	hypothetical protein
GJQ69_03970	-	-0.62017	0.818949	0.3587	0.176287	-1.47915	-2.504	amidohydrolase family protein
GJQ69_03975	-	-1.40277	0.664865	0.221537	0.0691034	-2.17438	-3.8551	haloacid dehalogenase-like hydrolase
GJQ69_03980	-	-0.500256	0.839626	0.635992	0.351303	-0.652919	-1.50921	hypothetical protein
GJQ69_03985	-	-0.999492	0.520036	1.21166	0.455944	0.27699	-1.13307	hypothetical protein
GJQ69_03990	-	0.0338941	0.980451	1.2152	0.865928	0.281199	-0.207682	hypothetical protein
GJQ69_03995	-	-0.126721	0.932287	1.35433	0.778644	0.437579	-0.360964	glycosyl transferase
GJQ69_04000	-	-0.0482497	0.970048	2.15505	1.60369	1.10772	0.681392	glycosyltransferase
GJQ69_04005	mnaA	0.238301	0.895146	1.49297	1.30394	0.578188	0.38288	UDP-N-acetylglucosamine 2-epimerase (non-hydrolyzing)
GJQ69_04010	-	1.14128	0.2387	0.693848	1.02658	-0.527308	0.0378431	glycosyltransferase
GJQ69_04015	-	0.718181	0.595588	1.08977	1.32848	0.124028	0.409776	hypothetical protein
GJQ69_04020	-	0.125024	0.954689	1.21473	1.03852	0.28063	0.0545328	hypothetical protein
GJQ69_04025	apeB	-0.613639	0.17995	187.651	83.8424	7.55191	6.38961	M18 family aminopeptidase
GJQ69_04030	agcS	-0.609336	0.279795	236.205	107.427	7.8839	6.74722	amino acid carrier protein
GJQ69_04035	-	-0.549889	0.69693	65.3964	34.5399	6.03114	5.11019	family 10 glycosylhydrolase
GJQ69_04040	yqeV	-0.287931	0.802701	318.468	195.284	8.315	7.60943	tRNA (N(6)-L-threonylcarbamoyladenosine(37)-C(2))-methylthiotransferase MtaB
GJQ69_04045	-	-0.118516	0.934534	406.826	284.191	8.66827	8.15071	ATP-binding cassette domain-containing protein
GJQ69_04050	-	0.92631	0.277714	1.58262	2.19949	0.662318	1.13717	hypothetical protein
GJQ69_04055	ansA	0.743719	0.237481	301.46	318.887	8.23582	8.3169	type I asparaginase
GJQ69_04060	eryC	0.624079	0.224347	204.433	205.158	7.67548	7.68059	TIM barrel protein
GJQ69_04065	nrdR	0.307206	0.746511	87.5721	77.0883	6.4524	6.26844	transcriptional regulator NrdR
GJQ69_04070	-	1.01979	0.187936	15.2825	19.2315	3.93381	4.2654	DUF4363 family protein
GJQ69_04075	-	0.9303	0.0856939	30.3001	38.404	4.92125	5.26318	DUF421 domain-containing protein
GJQ69_04080	rpsR	0.740043	0.28111	544.646	665.454	9.08917	9.37819	30S ribosomal protein S18
GJQ69_04085	ssb	0.898846	0.208445	1553.3	2127.13	10.6011	11.0547	single-stranded DNA-binding protein
GJQ69_04090	rpsF	0.859922	0.267618	1216.62	1630.61	10.2487	10.6712	30S ribosomal protein S6
GJQ69_04095	galU	-0.275126	0.698002	928.872	553.084	9.85934	9.11136	NTP transferase domain-containing protein
GJQ69_04100	-	-0.249806	0.858524	580.14	324.741	9.18026	8.34315	zinc-ribbon domain-containing protein
GJQ69_04105	prfB	0.367699	0.766118	180.972	142.592	7.49962	7.15574	peptide chain release factor 2
GJQ69_04110	-	0.462285	0.277714	136.611	128.4	7.09393	7.0045	ATP-binding protein
GJQ69_04115	dnaD	0.88204	0.0308038	124.672	152.954	6.96199	7.25696	DnaD domain protein
GJQ69_04120	-	0.0701711	0.962517	6.98764	5.4562	2.80481	2.4479	tRNA-Gly
GJQ69_04125	typA	-0.23664	0.659521	1332.86	778.114	10.3803	9.60384	translational GTPase TypA
GJQ69_04130	-	-0.252009	0.743023	463.167	265.088	8.85539	8.05033	exonuclease
GJQ69_04135	yfiH	0.0452398	0.962066	117.384	88.9639	6.8751	6.47515	peptidoglycan editing factor PgeF
GJQ69_04140	pflX	-0.338296	0.5616	144.519	82.2399	7.17511	6.36177	radical SAM protein
GJQ69_04145	-	-0.270178	0.737068	148.539	89.2149	7.2147	6.47921	polysaccharide deacetylase family protein
GJQ69_04150	-	-0.326409	0.432931	436.639	240.306	8.7703	7.90873	HAD-IC family P-type ATPase
GJQ69_04155	-	-1.02987	0.0289885	873.045	300.365	9.76991	8.23057	O-antigen ligase family protein
GJQ69_04160	ribH	4.24319	6.52605e-17	24.298	294.673	4.60276	8.20297	6,7-dimethyl-8-ribityllumazine synthase
GJQ69_04165	ribAB	4.59689	7.59751e-11	54.3156	750.471	5.76329	9.55165	3,4-dihydroxy-2-butanone-4-phosphate synthase
GJQ69_04170	ribE	4.58045	5.67689e-07	18.0496	229.322	4.1739	7.84123	riboflavin synthase
GJQ69_04175	ribD	4.61231	3.44343e-10	29.815	411.107	4.89796	8.68337	diaminohydroxyphosphoribosylaminopyrimidine deaminase
GJQ69_04180	glnS	-0.053345	0.942099	993.13	669.421	9.95584	9.38677	glutamine--tRNA ligase/YqeY domain fusion protein
GJQ69_04185	gltX	0.124257	0.926789	625.683	428.996	9.28929	8.74482	glutamate--tRNA ligase
GJQ69_04190	thl	2.79149	0.000927484	18249.5	73350.4	14.1556	16.1625	thiolase
GJQ69_04195	crt	2.73703	0.00195335	6909.28	26457.4	12.7543	14.6914	enoyl-CoA hydratase
GJQ69_04200	hbd	2.56972	0.00405433	17676.6	59804.9	14.1096	15.868	3-hydroxybutyryl-CoA dehydrogenase
GJQ69_04205	-	0.904397	0.477493	62.0303	88.2838	5.9549	6.46408	hypothetical protein
GJQ69_04210	cat	2.02265	0.00345699	3153.09	7805.72	11.6225	12.9303	butyryl-CoA:acetate CoA-transferase
GJQ69_04215	-	-1.03632	0.0849468	352.013	111.375	8.45948	6.79928	WYL domain-containing protein
GJQ69_04220	mntP	-0.975865	0.004259	123.96	42.2251	6.95373	5.40003	manganese efflux pump
GJQ69_04225	hisH	-1.01212	0.116163	134.412	49.3836	7.07052	5.62596	imidazole glycerol phosphate synthase subunit HisH
GJQ69_04230	hisF	-1.08181	0.136384	277.965	96.1003	8.11876	6.58647	imidazole glycerol phosphate synthase subunit HisF
GJQ69_04235	-	-0.566683	0.545845	860.022	435.063	9.74823	8.76508	ECF transporter S component
GJQ69_04240	-	-0.451754	0.363497	310.479	160.431	8.27835	7.32581	ATP-binding cassette domain-containing protein
GJQ69_04245	-	-0.00925911	0.987596	1173.91	770.386	10.1971	9.58944	hypothetical protein
GJQ69_04250	-	0.35759	0.830094	141.705	104.413	7.14675	6.70616	uridine kinase
GJQ69_04255	-	0.981489	0.560313	18.8789	19.9973	4.2387	4.32174	hypothetical protein
GJQ69_04260	-	0.512248	0.688355	37.4346	31.9664	5.2263	4.99848	DUF3842 family protein
GJQ69_04265	-	-0.339381	0.499969	232.33	126.378	7.86003	6.9816	family 1 glycosylhydrolase
GJQ69_04270	prfC	-0.305062	0.799251	625.213	374.498	9.2882	8.54881	peptide chain release factor 3
GJQ69_04275	trmD	-1.01035	0.248914	3.69338	1.3787	1.88494	0.463312	hypothetical protein
GJQ69_04280	-	-1.03305	0.0720596	64.0772	22.7425	6.00174	4.50732	transcriptional repressor
GJQ69_04285	thiF	-0.947607	0.00511411	203.705	74.5197	7.67034	6.21955	tRNA threonylcarbamoyladenosine dehydratase
GJQ69_04290	-	-0.880498	0.182895	331.344	132.695	8.37219	7.05197	HAD-IA family hydrolase
GJQ69_04295	valS	-0.283532	0.856646	499.771	310.872	8.96512	8.28018	valine--tRNA ligase
GJQ69_04300	folC	-0.357427	0.75332	210.203	122.771	7.71564	6.93983	bifunctional folylpolyglutamate synthase/dihydrofolate synthase
GJQ69_04305	crcB	0.280458	0.882244	3.0072	2.86643	1.58842	1.51925	fluoride efflux transporter CrcB
GJQ69_04310	rnfB	-1.45449	0.207685	639.849	145.876	9.32159	7.1886	RnfCDGEAB type electron transport complex subunit B
GJQ69_04315	rnfA	-1.52069	NA	489.181	104.524	8.93422	6.70769	RnfCDGEAB type electron transport complex subunit A
GJQ69_04320	rnfE	-1.29889	0.239174	577.244	154.936	9.17304	7.27553	RnfCDGEAB type electron transport complex subunit E
GJQ69_04325	rnfG	-0.813145	0.307821	208.536	90.4393	7.70415	6.49888	RnfCDGEAB type electron transport complex subunit G
GJQ69_04330	rnfD	-1.34827	0.182358	684.243	178.509	9.41837	7.47985	RnfCDGEAB type electron transport complex subunit D
GJQ69_04335	rnfC	-1.04395	0.0559779	1032.26	367.161	10.0116	8.52027	RnfCDGEAB type electron transport complex subunit C
GJQ69_04340	-	-0.819522	0.118858	102.692	42.164	6.68218	5.39794	heptaprenyl diphosphate synthase
GJQ69_04345	ynhH	-0.906146	0.0154118	94.576	35.5795	6.5634	5.15297	hypothetical protein
GJQ69_04350	apbE	-0.807884	0.0720596	461.687	189.567	8.85077	7.56656	hypothetical protein
GJQ69_04355	EbsC	0.0561297	0.954689	146.783	110.695	7.19754	6.79045	YbaK/EbsC family protein
GJQ69_04360	trmB	0.107159	0.943262	169.863	138.036	7.40823	7.1089	tRNA (guanosine(46)-N7)-methyltransferase TrmB
GJQ69_04365	cdd	-1.16138	0.515189	369.494	131.198	8.52941	7.0356	cytidine deaminase
GJQ69_04370	-	-0.319265	0.658659	211.86	118.486	7.72697	6.88858	EamA family transporter
GJQ69_04375	ymfF	-0.933596	0.119781	269.855	102.276	8.07604	6.67632	insulinase family protein
GJQ69_04380	ymfH	-0.881949	0.2387	244.888	97.8354	7.93598	6.61228	insulinase family protein
GJQ69_04385	lgt	-1.17486	0.227157	193.636	61.0428	7.59721	5.93175	prolipoprotein diacylglyceryl transferase
GJQ69_04390	folD	-0.764471	0.391622	138.702	61.9104	7.11585	5.95211	bifunctional methylenetetrahydrofolate dehydrogenase/methenyltetrahydrofolate cyclohydrolase FolD
GJQ69_04395	dxs	-0.729606	0.42186	348.071	153.588	8.44324	7.26292	1-deoxy-D-xylulose-5-phosphate synthase
GJQ69_04400	rrmJ	-0.713643	0.405976	89.1462	40.2313	6.4781	5.33025	TlyA family rRNA (cytidine-2'-O)-methyltransferase
GJQ69_04405	nadK	-0.693696	0.46254	119.369	52.7971	6.89928	5.72239	NAD(+)/NADH kinase
GJQ69_04410	argR	-0.313115	0.852839	42.9181	26.6406	5.42351	4.73556	arginine repressor
GJQ69_04415	recN	-0.327852	0.793536	337.575	203.253	8.39906	7.66713	DNA repair protein RecN
GJQ69_04420	tyrS	0.025785	0.987596	464.016	362.758	8.85803	8.50286	tyrosine--tRNA ligase
GJQ69_04425	-	-0.21706	0.745266	462.216	270.08	8.85242	8.07724	YfhO family protein
GJQ69_04430	-	-0.558651	0.12218	1181.42	551.796	10.2063	9.10799	glycosyltransferase
GJQ69_04435	hprK	0.493302	0.64733	422.618	370.838	8.72321	8.53464	HPr(Ser) kinase/phosphatase
GJQ69_04440	ycdX	0.151712	0.863077	231.999	168.847	7.85798	7.39957	PHP domain-containing protein
GJQ69_04445	murB	0.0576549	0.961964	312.923	203.349	8.28967	7.66781	UDP-N-acetylmuramate dehydrogenase
GJQ69_04450	rapZ	0.242262	0.880719	343.639	241.33	8.42475	7.91486	RNase adapter RapZ
GJQ69_04455	whiA	0.266241	0.856646	428.418	316.491	8.74288	8.30602	DNA-binding protein WhiA
GJQ69_04460	dnaE	0.253632	0.884312	252.562	178.473	7.9805	7.47957	DNA polymerase III subunit alpha
GJQ69_04465	pfkA	-2.27826	0.00694245	1914.77	302.458	10.903	8.24059	6-phosphofructokinase
GJQ69_04470	-	0.305969	0.895146	0.544887	0.504068	-0.875972	-0.98831	hypothetical protein
GJQ69_04475	-	-0.759843	0.746511	3.36862	1.5616	1.75216	0.643024	hypothetical protein
GJQ69_04480	-	-1.87083	0.329885	0.643228	0.138207	-0.636598	-2.8551	tRNA-Thr
GJQ69_04485	-	NA	NA	0	0	NA	NA	tRNA-Asp
GJQ69_04490	-	0.155174	0.970048	0.153572	0.134392	-2.70301	-2.89548	tRNA-Trp
GJQ69_04495	-	0.197748	0.890449	2.43901	1.83548	1.2863	0.876158	hypothetical protein
GJQ69_04500	-	0.885135	0.379588	1.69482	2.04381	0.761128	1.03126	hypothetical protein
GJQ69_04505	-	-1.55763	0.0834386	602.456	134.48	9.23471	7.07124	sodium:proton antiporter
GJQ69_04510	-	-0.400718	0.682274	756.747	428.822	9.56367	8.74424	cytidylate kinase-like family protein
GJQ69_04515	-	0.793663	0.352472	23.5297	30.4294	4.55641	4.92739	hypothetical protein
GJQ69_04520	-	0.37698	0.899239	38.4497	40.3015	5.2649	5.33276	hypothetical protein
GJQ69_04525	-	0.462387	0.868993	8.01598	8.64162	3.00288	3.1113	ferrous iron transport protein A
GJQ69_04530	feoA	1.36929	0.176794	5.93039	11.1089	2.56813	3.47364	ferrous iron transport protein A
GJQ69_04535	feoB	2.13141	0.00274336	72.2617	188.109	6.17516	7.55543	ferrous iron transport protein B
GJQ69_04540	-	1.79262	0.0104159	4.55502	9.7068	2.18746	3.279	FeoB-associated Cys-rich membrane protein
GJQ69_04545	-	1.68686	0.028041	2.91084	5.61467	1.54144	2.4892	helix-turn-helix domain-containing protein
GJQ69_04550	-	-1.43187	0.242981	514.278	117.448	9.0064	6.87588	IS3 family transposase
GJQ69_04555	-	-1.61538	0.227529	259.158	53.6712	8.01769	5.74608	hypothetical protein
GJQ69_04560	-	-1.67538	0.200956	273.882	54.3606	8.09741	5.76449	hypothetical protein
GJQ69_04565	-	-1.37799	0.265527	532.999	125.049	9.05799	6.96634	IS3 family transposase
GJQ69_04570	cas2	0.195237	0.809162	167.691	128.762	7.38966	7.00856	CRISPR-associated endonuclease Cas2
GJQ69_04575	cas1	0.33798	0.781409	557.298	436.34	9.1223	8.76931	type I-C CRISPR-associated endonuclease Cas1
GJQ69_04580	cas4	0.46081	0.661171	279.462	238.346	8.12651	7.89691	CRISPR-associated protein Cas4
GJQ69_04585	-	0.284065	0.757239	394.615	311.571	8.6243	8.28342	type I-C CRISPR-associated protein Cas7/Csd2
GJQ69_04590	csd1	0.269227	0.664531	667.899	545.788	9.38349	9.0922	type I-C CRISPR-associated protein Cas8c/Csd1
GJQ69_04595	-	0.262782	0.682274	230.518	186.87	7.84874	7.54589	type I-C CRISPR-associated protein Cas5
GJQ69_04600	cas3	0.482341	0.504759	612.104	569.159	9.25763	9.15269	CRISPR-associated helicase/endonuclease Cas3
GJQ69_04605	-	0.45505	0.748142	0.870243	0.879593	-0.20051	-0.185092	hypothetical protein
GJQ69_04610	-	-0.0113962	0.995895	0.544452	0.366625	-0.877124	-1.44762	AAA family ATPase
GJQ69_04615	-	0.185316	0.943307	0.845506	0.711442	-0.242114	-0.491182	hypothetical protein
GJQ69_04620	-	0.490594	0.737068	1.59572	1.64113	0.674211	0.71469	four-helix bundle copper-binding protein
GJQ69_04625	cypC	-0.470352	0.656566	8.36183	4.42022	3.06382	2.14412	cytochrome P450
GJQ69_04630	-	-0.242908	0.873192	3.38238	2.07749	1.75804	1.05484	hypothetical protein
GJQ69_04635	-	0.123985	0.962517	1.06366	0.913538	0.0890393	-0.130463	hypothetical protein
GJQ69_04640	-	-0.755241	0.0999414	174.882	71.8002	7.45024	6.16592	hypothetical protein
GJQ69_04645	-	-1.52292	0.527344	0.889252	0.249141	-0.169336	-2.00497	tRNA-Lys
GJQ69_04650	-	-0.191189	0.91527	135.577	90.6672	7.08296	6.50251	class II aldolase/adducin family protein
GJQ69_04655	deoD	-0.426241	0.694323	293.882	136.302	8.19909	7.09066	purine-nucleoside phosphorylase
GJQ69_04660	gabR	0.13291	0.872461	170.677	131.543	7.41513	7.03939	GntR family transcriptional regulator
GJQ69_04665	aspS	0.00485888	0.993292	1370.19	949.527	10.4202	9.89106	aspartate--tRNA ligase
GJQ69_04670	gatC	0.0238886	0.987596	137.398	106.48	7.10222	6.73444	Asp-tRNA(Asn)/Glu-tRNA(Gln) amidotransferase subunit GatC
GJQ69_04675	gatA	-0.117645	0.856646	1018.92	651.449	9.99283	9.34751	Asp-tRNA(Asn)/Glu-tRNA(Gln) amidotransferase subunit GatA
GJQ69_04680	-	-0.179567	0.874686	265.906	146.746	8.05477	7.19717	PHP domain-containing protein
GJQ69_04685	-	-0.24371	0.865334	70.9632	43.9551	6.149	5.45796	TIGR03905 family TSCPD domain-containing protein
GJQ69_04690	CP_0046	-0.066745	0.943262	63.733	39.792	5.99397	5.31441	hypothetical protein
GJQ69_04695	mcsB	0.0302263	0.980451	140.15	83.5242	7.13082	6.38412	ATP--guanido phosphotransferase
GJQ69_04700	-	-0.0675606	0.962517	163.942	89.7148	7.35704	6.48727	S1 RNA-binding domain-containing protein
GJQ69_04705	ppiB	-0.795028	0.149703	1673.15	688.776	10.7083	9.42789	peptidylprolyl isomerase
GJQ69_04710	-	-0.340233	0.875259	1615.19	1001.29	10.6575	9.96764	thioredoxin
GJQ69_04715	pyrG	0.0466398	0.965004	650.971	501.543	9.34645	8.97023	CTP synthase
GJQ69_04720	rex	0.00886732	0.993285	954.791	628.496	9.89904	9.29576	redox-sensing transcriptional repressor Rex
GJQ69_04725	icd	0.0992865	0.890449	1092.79	835.315	10.0938	9.70618	NADP-dependent isocitrate dehydrogenase
GJQ69_04730	-	0.0966506	0.936188	537.273	370.017	9.06951	8.53145	hypothetical protein
GJQ69_04735	acn	0.309727	0.745266	1715.59	1399.84	10.7445	10.451	aconitate hydratase
GJQ69_04740	infC	0.245818	0.816973	1198.19	1042.03	10.2266	10.0252	translation initiation factor IF-3
GJQ69_04745	rpmI	0.324072	0.86348	329.117	315.831	8.36246	8.30301	50S ribosomal protein L35
GJQ69_04750	rplT	0.17733	0.875259	749.817	625.957	9.55039	9.28992	50S ribosomal protein L20
GJQ69_04755	spoU	0.212574	0.841365	89.9452	76.0602	6.49097	6.24907	RNA methyltransferase
GJQ69_04760	dprA	0.140141	0.890449	104.561	84.3448	6.70821	6.39823	DNA-protecting protein DprA
GJQ69_04765	topA	-0.25008	0.856646	509.222	323.701	8.99215	8.33852	type I DNA topoisomerase
GJQ69_04770	trmFO	-0.511456	0.478001	320.909	164.617	8.32602	7.36297	methylenetetrahydrofolate--tRNA-(uracil(54)-C(5))-methyltransferase (FADH(2)-oxidizing) TrmFO
GJQ69_04775	plsX	-0.568185	0.504759	157.295	79.1179	7.29733	6.30593	phosphate acyltransferase PlsX
GJQ69_04780	rnc	-0.46565	0.553835	141.238	75.9156	7.14198	6.24632	ribonuclease III
GJQ69_04785	-	-0.433679	0.611308	200.206	103.208	7.64534	6.68941	radical SAM protein
GJQ69_04790	smc	-0.329165	0.765126	426.422	254.223	8.73614	7.98995	chromosome segregation protein SMC
GJQ69_04795	ftsY	-0.433874	0.65602	120.066	66.6153	6.90768	6.05778	signal recognition particle-docking protein FtsY
GJQ69_04800	rdgB	-0.361313	0.692805	120.933	67.2746	6.91806	6.07199	RdgB/HAM1 family non-canonical purine NTP pyrophosphatase
GJQ69_04805	-	-1.97953	0.0110925	256.385	50.0022	8.00217	5.64392	hypothetical protein
GJQ69_04810	feoA	-0.227005	0.908847	1.91277	1.13045	0.935666	0.176903	ferrous iron transport protein A
GJQ69_04815	feoB2	-0.659637	0.656566	21.0675	8.75039	4.39695	3.12935	ferrous iron transporter B
GJQ69_04820	-	-0.858852	0.287296	7.70607	3.08557	2.946	1.62554	DUF523 domain-containing protein
GJQ69_04825	amrA	-0.473245	0.698002	156.391	69.9558	7.28901	6.12837	AmmeMemoRadiSam system protein A
GJQ69_04830	pflA	-0.481057	0.809162	124.403	51.9482	6.95888	5.699	AmmeMemoRadiSam system radical SAM enzyme
GJQ69_04835	-	-0.717208	0.454254	7.64089	2.91928	2.93374	1.54561	hypothetical protein
GJQ69_04840	-	-0.339444	0.863077	247.126	114.202	7.9491	6.83545	DUF4368 domain-containing protein
GJQ69_04845	feoB2	-0.4406	0.741724	100.668	45.8214	6.65347	5.51795	ferrous iron transporter B
GJQ69_04850	-	1.06655	0.0171129	269.935	375.502	8.07647	8.55268	hypothetical protein
GJQ69_04855	-	0.670391	0.287296	228.924	255.802	7.83873	7.99888	DnaJ domain-containing protein
GJQ69_04860	-	0.687365	0.572402	238.281	227.822	7.89652	7.83177	hypothetical protein
GJQ69_04865	-	-0.628455	0.152941	138.895	62.716	7.11785	5.97076	SIS domain-containing protein
GJQ69_04870	-	-0.446357	0.459857	166.276	83.1028	7.37744	6.37682	aminoacetone oxidase family FAD-binding enzyme
GJQ69_04875	cmk	-0.167772	0.80407	87.9988	55.1048	6.45941	5.78411	(d)CMP kinase
GJQ69_04880	plsC	-0.262153	0.694695	86.3943	51.6058	6.43286	5.68946	1-acyl-sn-glycerol-3-phosphate acyltransferase
GJQ69_04885	ispH	0.187255	0.875259	3356.53	2841.5	11.7128	11.4724	bifunctional 4-hydroxy-3-methylbut-2-enyl diphosphate reductase/30S ribosomal protein S1
GJQ69_04890	-	0.644032	0.479962	60.7166	70.6842	5.92402	6.14331	sporulation protein YunB
GJQ69_04895	ligA	0.406352	0.702277	185.303	181.859	7.53374	7.50667	NAD-dependent DNA ligase LigA
GJQ69_04900	yhbY	0.877897	0.495787	16.5103	23.7355	4.04529	4.56897	ribosome assembly RNA-binding protein YhbY
GJQ69_04905	nadD	0.101576	0.895146	235.089	180.17	7.87706	7.49322	nicotinate (nicotinamide) nucleotide adenylyltransferase
GJQ69_04910	nadD	-0.356038	0.641552	175.339	94.756	7.454	6.56615	HD domain-containing protein
GJQ69_04915	rsfS	-0.154897	0.833507	119.769	76.7611	6.90411	6.2623	ribosome silencing factor
GJQ69_04920	leuS	-0.473084	0.719676	716.586	343.271	9.485	8.4232	leucine--tRNA ligase
GJQ69_04925	-	-0.270332	0.895146	2.50118	1.63007	1.32261	0.704931	tRNA-Pro
GJQ69_04930	pyrP	-0.142387	0.914747	62.388	39.9296	5.9632	5.31939	uracil permease
GJQ69_04935	sstT	-0.117273	0.895146	135.995	80.6909	7.08741	6.33433	serine/threonine transporter SstT
GJQ69_04940	-	0.410889	0.504759	102.162	88.1957	6.67471	6.46264	MATE family efflux transporter
GJQ69_04945	-	-0.111745	0.918188	4.25353	2.58736	2.08866	1.37148	hypothetical protein
GJQ69_04950	-	0.419813	0.847113	237.086	250.393	7.88926	7.96805	MarR family transcriptional regulator
GJQ69_04955	fabH	0.433037	0.727858	492.139	511.024	8.94292	8.99725	beta-ketoacyl-ACP synthase III
GJQ69_04960	-	0.131818	0.926084	121.016	99.7008	6.91905	6.63953	acyl carrier protein
GJQ69_04965	fabK	0.39387	0.81002	374.765	384.154	8.54984	8.58554	enoyl-[acyl-carrier-protein] reductase FabK
GJQ69_04970	fabD	-0.0833106	0.950483	353.076	247.512	8.46384	7.95136	acyltransferase domain-containing protein
GJQ69_04975	-	-0.219845	0.883317	379.051	240.599	8.56625	7.91049	3-oxoacyl-[acyl-carrier-protein] reductase
GJQ69_04980	fabF	0.205737	0.890449	682.389	607.374	9.41445	9.24644	beta-ketoacyl-ACP synthase II
GJQ69_04985	-	0.28615	0.860976	279.125	262.798	8.12477	8.03781	acetyl-CoA carboxylase biotin carboxyl carrier protein
GJQ69_04990	fabZ	0.868516	0.698002	178.733	260.657	7.48166	8.02601	3-hydroxyacyl-ACP dehydratase FabZ
GJQ69_04995	accC	0.188553	0.896193	882.038	764.013	9.7847	9.57745	acetyl-CoA carboxylase biotin carboxylase subunit
GJQ69_05000	accD	0.288628	0.856646	482.525	450.646	8.91446	8.81585	acetyl-CoA carboxylase carboxyltransferase subunit beta
GJQ69_05005	accA	0.403548	0.816236	387.845	401.079	8.59934	8.64774	acetyl-CoA carboxylase carboxyltransferase subunit alpha
GJQ69_05010	-	0.181604	0.893171	514.562	440.819	9.0072	8.78404	DegV family EDD domain-containing protein
GJQ69_05015	hgdC	0.135762	0.883317	1667.92	1332.13	10.7038	10.3795	2-hydroxyglutaryl-CoA dehydratase
GJQ69_05020	-	0.155695	0.884378	685.495	562.449	9.421	9.13558	2-hydroxyglutaryl-CoA dehydratase
GJQ69_05025	spoIVB	-0.606397	0.714519	146.33	60.7286	7.19308	5.9243	SpoIVB peptidase
GJQ69_05030	spo0A	-0.728599	0.699641	124.067	45.3091	6.95497	5.50173	sporulation transcription factor Spo0A
GJQ69_05035	ilvD	-0.104051	0.911863	1531.62	939.131	10.5808	9.87518	dihydroxy-acid dehydratase
GJQ69_05040	-	-0.275436	0.829746	700.55	372.683	9.45235	8.54181	dihydroxyacetone kinase transcriptional activator DhaS
GJQ69_05045	-	-0.584401	0.251288	482.299	223.042	8.91378	7.80117	patatin family protein
GJQ69_05050	-	-1.2253	0.0154118	82.3981	24.7711	6.36454	4.63059	hypothetical protein
GJQ69_05055	-	-1.67987	0.000474193	195.824	41.7341	7.61342	5.38315	zinc-ribbon domain-containing protein
GJQ69_05060	murD	-0.694013	0.658659	90.9998	33.4036	6.50779	5.06193	DUF1727 domain-containing protein
GJQ69_05065	-	-1.21101	0.222691	39.1135	10.4832	5.28959	3.39	glutamine amidotransferase
GJQ69_05070	pepT	-0.717733	0.276403	457.407	178.073	8.83733	7.47633	peptidase T
GJQ69_05075	pz-A	-1.47489	0.000137405	718.279	179.959	9.4884	7.49153	M3 family oligoendopeptidase
GJQ69_05080	-	-0.666757	0.51669	1780.46	694.254	10.798	9.43932	serine/threonine kinase
GJQ69_05085	-	1.67124	0.0252359	101.271	194.559	6.66208	7.60406	MBL fold metallo-hydrolase
GJQ69_05090	xth	2.21548	7.40716e-05	28.4698	82.4254	4.83136	6.36502	exodeoxyribonuclease III
GJQ69_05095	-	-0.310286	0.890666	4.48364	2.72822	2.16467	1.44796	tRNA-Leu
GJQ69_05100	yebC	0.189788	0.895146	972.247	839.911	9.92518	9.71409	YebC/PmpR family DNA-binding transcriptional regulator
GJQ69_05105	ppiB	0.118905	0.907975	282.333	225.542	8.14125	7.81725	peptidylprolyl isomerase
GJQ69_05110	sigK	-0.337696	0.704433	6.11381	3.53058	2.61207	1.81991	sigma-70 family RNA polymerase sigma factor
GJQ69_05115	-	0.315848	0.869976	3261.19	2325.95	11.6712	11.1836	SH3 domain-containing protein
GJQ69_05120	-	-0.908419	0.355211	105.008	35.666	6.71436	5.15648	bile acid:sodium symporter family protein
GJQ69_05125	pyrH	-0.0585571	0.926789	562.986	364.999	9.13695	8.51175	UMP kinase
GJQ69_05130	frr	0.0402776	0.969998	532.309	399.345	9.05612	8.64149	ribosome recycling factor
GJQ69_05135	uppS	0.136282	0.904433	684.375	468.531	9.41864	8.872	isoprenyl transferase
GJQ69_05140	cdsA	0.235497	0.875259	606.305	424.964	9.2439	8.7312	phosphatidate cytidylyltransferase
GJQ69_05145	dxr	0.210251	0.889741	756.419	518.707	9.56304	9.01878	1-deoxy-D-xylulose-5-phosphate reductoisomerase
GJQ69_05150	rseP	0.0232808	0.987596	580.44	330.548	9.181	8.36872	PDZ domain-containing protein
GJQ69_05155	ispG	0.385032	0.856646	595.106	429.102	9.217	8.74518	flavodoxin-dependent (E)-4-hydroxy-3-methylbut-2-enyl-diphosphate synthase
GJQ69_05160	polC	-0.153672	0.926523	1130.93	603.175	10.1433	9.23643	PolC-type DNA polymerase III
GJQ69_05165	hisZ	-0.36639	0.731989	484.073	237.422	8.91908	7.89131	ATP phosphoribosyltransferase regulatory subunit
GJQ69_05170	hisG	-0.421781	0.48213	188.271	92.4275	7.55666	6.53025	ATP phosphoribosyltransferase
GJQ69_05175	hisD	-0.254192	0.889741	545.105	262.669	9.09039	8.0371	histidinol dehydrogenase
GJQ69_05180	hisC	-0.125555	0.950698	475.671	241.129	8.89382	7.91366	aminotransferase class I/II-fold pyridoxal phosphate-dependent enzyme
GJQ69_05185	hisB	-0.218168	0.907452	176.692	85.1695	7.46509	6.41226	imidazoleglycerol-phosphate dehydratase HisB
GJQ69_05190	hisA	-0.342323	0.821231	194.226	90.4978	7.60159	6.49981	1-(5-phosphoribosyl)-5-[(5-phosphoribosylamino)methylideneamino]imidazole-4-carboxamide isomerase
GJQ69_05195	hisI	-0.393104	0.803837	77.6689	34.5728	6.27927	5.11157	phosphoribosyl-AMP cyclohydrolase
GJQ69_05200	hisE	-0.710035	0.277714	86.0329	37.1165	6.42682	5.21399	phosphoribosyl-ATP diphosphatase
GJQ69_05205	-	-0.265505	0.745594	331.665	177.643	8.37358	7.47284	hypothetical protein
GJQ69_05210	rluC	0.220874	0.799463	181.95	144.25	7.5074	7.17243	RluA family pseudouridine synthase
GJQ69_05215	radC	0.598192	0.427221	176.697	191.114	7.46513	7.57829	DNA repair protein RadC
GJQ69_05220	uvrB	0.648824	0.114335	612.168	637.264	9.25778	9.31575	excinuclease ABC subunit UvrB
GJQ69_05225	uvrA	0.49049	0.250447	1251.17	1173.2	10.2891	10.1962	excinuclease ABC subunit UvrA
GJQ69_05230	sdaA	0.59906	0.380571	317.523	305.107	8.31072	8.25317	L-serine ammonia-lyase, iron-sulfur-dependent, subunit alpha
GJQ69_05235	sdaAB	0.307238	0.856646	89.3871	63.7228	6.48199	5.99374	L-serine ammonia-lyase, iron-sulfur-dependent, subunit beta
GJQ69_05240	hymD	0.215566	0.841365	64.3053	47.1903	6.00687	5.56042	ECF transporter S component
GJQ69_05245	-	-0.698291	0.343668	99.5936	37.9996	6.63798	5.24791	radical SAM protein
GJQ69_05250	-	-0.755783	0.3337	98.6816	35.7311	6.62471	5.15911	ECF transporter S component
GJQ69_05255	-	-1.53741	0.00370604	102.595	25.9369	6.68081	4.69693	Magnesium chelatase family protein
GJQ69_05260	sigH	0.0619986	0.967457	417.728	329.547	8.70642	8.36434	sigma-70 family RNA polymerase sigma factor
GJQ69_05265	-	0.062872	0.969798	236.666	190.443	7.88671	7.57321	zinc-binding protein
GJQ69_05270	-	0.00223505	0.998177	264.781	201.273	8.04866	7.65301	DUF1858 domain-containing protein
GJQ69_05275	trmK	0.0469822	0.967457	257.761	199.061	8.00989	7.63707	SAM-dependent methyltransferase
GJQ69_05280	yqfO	-0.0543159	0.959736	312.694	220.636	8.28861	7.78553	Nif3-like dinuclear metal center hexameric protein
GJQ69_05285	FbpA	-0.106709	0.926789	690.119	473.984	9.4307	8.8887	DUF814 domain-containing protein
GJQ69_05290	-	-0.0818844	0.946967	310.014	217.77	8.27619	7.76666	hypothetical protein
GJQ69_05295	-	0.0738514	0.962517	70.638	57.2117	6.14237	5.83824	hypothetical protein
GJQ69_05300	lysC	-1.12075	0.295097	665.461	238.434	9.37821	7.89744	aspartate kinase
GJQ69_05305	dapB	-1.09855	0.0342807	849.32	293.137	9.73016	8.19543	4-hydroxy-tetrahydrodipicolinate reductase
GJQ69_05310	dapA	-1.13632	0.00123742	813.848	264.335	9.66861	8.04622	4-hydroxy-tetrahydrodipicolinate synthase
GJQ69_05315	asd	-0.981173	0.0143906	1060.9	368.199	10.0511	8.52434	aspartate-semialdehyde dehydrogenase
GJQ69_05320	queA	-0.673657	0.488298	204.145	95.6591	7.67345	6.57983	tRNA preQ1(34) S-adenosylmethionine ribosyltransferase-isomerase QueA
GJQ69_05325	tgt	-1.05093	0.0563668	249.351	86.7991	7.96203	6.43961	tRNA guanosine(34) transglycosylase Tgt
GJQ69_05330	yajC	-0.227018	0.898649	841.566	549.625	9.71693	9.1023	preprotein translocase subunit YajC
GJQ69_05335	-	-0.0125391	0.987596	26.7357	18.8155	4.74069	4.23385	TIGR04086 family membrane protein
GJQ69_05340	scfA	-0.313769	0.890449	403.512	253.253	8.65647	7.98444	six-cysteine peptide SCIFF
GJQ69_05345	scfB	-0.440523	0.319689	954.515	478.407	9.89862	8.90209	thioether cross-link-forming SCIFF peptide maturase
GJQ69_05350	spoIIM	-0.0289892	0.980451	85.4337	49.7894	6.41673	5.63777	hypothetical protein
GJQ69_05355	xerD	-0.427249	0.580892	81.9248	39.0593	6.35623	5.2876	site-specific tyrosine recombinase XerD
GJQ69_05360	-	-0.524603	0.432931	195.164	86.1555	7.60855	6.42887	DUF624 domain-containing protein
GJQ69_05365	xerC	-0.207908	0.695903	153.852	91.2339	7.2654	6.5115	tyrosine-type recombinase/integrase
GJQ69_05370	-	0.0191303	0.972615	119.698	84.2721	6.90326	6.39698	hypothetical protein
GJQ69_05375	radA	0.102548	0.938134	223.805	176.139	7.8061	7.46057	DNA repair protein RadA
GJQ69_05380	cwlD	0.711767	0.42838	12.7013	15.2847	3.6669	3.93402	N-acetylmuramoyl-L-alanine amidase
GJQ69_05385	-	0.226851	0.86178	226.828	196.913	7.82545	7.62141	MATE family efflux transporter
GJQ69_05390	-	-0.100097	0.936667	94.3216	65.7266	6.55952	6.03841	DNA-deoxyinosine glycosylase
GJQ69_05395	-	0.0970006	0.950698	1.38989	1.07997	0.474968	0.110997	tRNA-Cys
GJQ69_05400	-	NA	NA	0	0	NA	NA	tRNA-Gly
GJQ69_05405	-	NA	NA	0	0	NA	NA	tRNA-Phe
GJQ69_05410	-	NA	NA	0	0	NA	NA	tRNA-Asp
GJQ69_05415	-	-0.179024	0.930533	1.08126	0.580678	0.112715	-0.784191	tRNA-Val
GJQ69_05420	hslO	0.0159751	0.987596	280.743	196.292	8.13311	7.61686	Hsp33 family molecular chaperone HslO
GJQ69_05425	-	-0.277853	0.81987	147.113	86.2537	7.20078	6.43051	TrpR-like protein, YerC/YecD
GJQ69_05430	lysA	0.0461543	0.962517	796.138	580.362	9.63687	9.18081	diaminopimelate decarboxylase
GJQ69_05435	engB	0.0812078	0.936188	245.102	189.125	7.93724	7.56319	YihA family ribosome biogenesis GTP-binding protein
GJQ69_05440	lon	0.0537353	0.961964	1147.05	881.363	10.1637	9.78359	endopeptidase La
GJQ69_05445	clpX	-0.124524	0.890449	3618.01	2377.17	11.821	11.215	ATP-dependent Clp protease ATP-binding subunit ClpX
GJQ69_05450	clpP	0.0738152	0.953076	1213.71	960.271	10.2452	9.9073	ATP-dependent Clp protease proteolytic subunit
GJQ69_05455	tig	0.154082	0.916522	4058.24	3439.62	11.9866	11.748	trigger factor
GJQ69_05460	-	-1.27549	0.0571939	231.596	71.2995	7.85547	6.15582	serine/threonine protein phosphatase
GJQ69_05465	thrC	-0.795451	0.254595	770.904	318.052	9.59041	8.31312	threonine synthase
GJQ69_05470	yraN	-0.0873834	0.954689	42.7558	30.719	5.41805	4.94106	YraN family protein
GJQ69_05475	rnhB	-0.253568	0.852698	64.2328	40.2751	6.00524	5.33181	ribonuclease HII
GJQ69_05480	ylqF	-0.180857	0.857991	140.64	91.037	7.13587	6.50838	ribosome biogenesis GTPase YlqF
GJQ69_05485	lepB	-0.0542444	0.960539	108.818	78.0123	6.76578	6.28563	signal peptidase I
GJQ69_05490	rplS	-0.184281	0.92982	862.421	588.731	9.75225	9.20147	50S ribosomal protein L19
GJQ69_05495	addA	-0.136429	0.881303	331.98	212.039	8.37495	7.72819	helicase-exonuclease AddAB subunit AddA
GJQ69_05500	addB	-0.0326312	0.984377	115.903	67.9379	6.85678	6.08615	helicase
GJQ69_05505	spoIIR	-0.543474	0.58861	78.2778	33.7453	6.29053	5.07662	stage II sporulation protein R
GJQ69_05510	-	-0.200564	0.865334	9.44041	6.07985	3.23885	2.60404	DUF3006 family protein
GJQ69_05515	ftsK	-0.399036	0.565194	410.94	206.614	8.68279	7.6908	DNA translocase FtsK
GJQ69_05520	tepA	-0.304802	0.65602	127.942	69.5113	6.99935	6.11918	peptidase S14
GJQ69_05525	-	-0.307921	0.875259	94.74	44.6347	6.5659	5.48009	DUF2344 domain-containing protein
GJQ69_05530	-	-0.128957	0.881047	280.619	182.532	8.13247	7.51201	TIGR03960 family B12-binding radical SAM protein
GJQ69_05535	-	-0.712921	0.826902	5.88283	1.95101	2.55651	0.964222	peptidase M50
GJQ69_05540	-	-0.686469	0.811693	5.90175	2.05915	2.56114	1.04205	hypothetical protein
GJQ69_05545	gltA	-0.609872	0.0622014	1501.89	668.617	10.5526	9.38504	NADPH-dependent glutamate synthase
GJQ69_05550	nfnA	-0.513549	0.135711	781.929	372.413	9.61089	8.54076	sulfide/dihydroorotate dehydrogenase-like FAD/NAD-binding protein
GJQ69_05555	spoIVA	0.411099	0.745266	1.82114	1.62219	0.864841	0.697945	stage IV sporulation protein A
GJQ69_05560	-	0.123857	0.921553	2.12372	1.59803	1.08659	0.676298	DUF3794 domain-containing protein
GJQ69_05565	thiN	-0.646435	0.137731	425.909	192.249	8.7344	7.58683	thiamine diphosphokinase
GJQ69_05570	rsgA	-0.441719	0.285654	397.684	198.775	8.63548	7.63499	ribosome small subunit-dependent GTPase A
GJQ69_05575	prkC	-0.377551	0.379588	668.511	356.212	9.38481	8.47659	Stk1 family PASTA domain-containing Ser/Thr kinase
GJQ69_05580	stp	-0.447423	0.718271	157.668	72.4453	7.30074	6.17882	Stp1/IreP family PP2C-type Ser/Thr phosphatase
GJQ69_05585	rlmN	-0.308951	0.87983	307.225	141.876	8.26315	7.14849	23S rRNA (adenine(2503)-C(2))-methyltransferase RlmN
GJQ69_05590	sun	0.0138948	0.993239	187.709	113.569	7.55236	6.82742	16S rRNA (cytosine(967)-C(5))-methyltransferase RsmB
GJQ69_05595	yugP	0.138249	0.936188	115.634	77.5948	6.85342	6.27789	peptidase
GJQ69_05600	fmt	0.15964	0.889892	166.936	123.779	7.38315	6.95162	methionyl-tRNA formyltransferase
GJQ69_05605	def	0.263892	0.763417	132.48	109.059	7.04964	6.76897	peptide deformylase
GJQ69_05610	priA	0.334302	0.605169	511.639	450.436	8.99898	8.81518	primosomal protein N'
GJQ69_05615	-	0.400556	0.869976	151.111	154.122	7.23947	7.26793	hypothetical protein
GJQ69_05620	gmk	0.425222	0.746511	222.926	221.74	7.80042	7.79273	guanylate kinase
GJQ69_05625	NPD7_560	-0.409105	0.820175	81.4097	46.6197	6.34713	5.54287	DUF370 domain-containing protein
GJQ69_05630	yicC	-0.151196	0.890666	495.434	317.218	8.95255	8.30933	YicC family protein
GJQ69_05635	rluB	-0.282968	0.689435	229.206	130.873	7.8405	7.03202	pseudouridine synthase
GJQ69_05640	dac	-0.234809	0.611351	246.723	143.953	7.94675	7.16946	D-alanyl-D-alanine carboxypeptidase
GJQ69_05645	ytfJ	-0.648451	0.0849468	212.491	92.9259	7.73126	6.53801	sporulation protein YtfJ
GJQ69_05650	-	-0.732202	0.0211181	180.291	75.8806	7.49418	6.24566	DUF2953 domain-containing protein
GJQ69_05655	scpB	-0.450814	0.416249	149.831	77.6267	7.22719	6.27848	SMC-Scp complex subunit ScpB
GJQ69_05660	scpA	-0.301603	0.64733	225.826	128.126	7.81907	7.00142	serine protease
GJQ69_05665	-	-0.38084	0.317005	295.329	155.348	8.20618	7.27936	site-2 protease family protein
GJQ69_05670	rpmB	0.318498	0.890666	1148.28	1108.9	10.1653	10.1149	50S ribosomal protein L28
GJQ69_05675	plsY	-0.0962325	0.92968	337.391	208.413	8.39828	7.7033	glycerol-3-phosphate 1-O-acyltransferase PlsY
GJQ69_05680	der	0.159608	0.799463	683.576	534.922	9.41696	9.06318	ribosome biogenesis GTPase Der
GJQ69_05685	rpmF	0.249286	0.904477	483.584	448.301	8.91762	8.80833	50S ribosomal protein L32
GJQ69_05690	yceD	-0.413571	0.558295	1975.2	1061.72	10.9478	10.0522	DUF177 domain-containing protein
GJQ69_05695	dnaA	0.918501	0.307513	1101.63	1249.21	10.1054	10.2868	hypothetical protein
GJQ69_05700	pgi	1.11817	0.209462	2187.45	2852.4	11.095	11.478	glucose-6-phosphate isomerase
GJQ69_05705	dacF	0.256166	0.809162	4.55075	3.94107	2.1861	1.97859	serine hydrolase
GJQ69_05710	eno	0.0231647	0.987596	4.33012	3.37355	2.11441	1.75427	enolase/phosphopyruvate hydratase
GJQ69_05715	-	1.59487	0.663596	0.316821	0.761409	-1.65826	-0.393256	tRNA-Pro
GJQ69_05720	-	-0.754253	0.574213	0.845001	0.339416	-0.242975	-1.55887	tRNA-Gln
GJQ69_05725	-	-0.813938	0.558295	197.405	67.5375	7.62501	6.07762	hypothetical protein
GJQ69_05730	-	-0.360536	NA	48.7169	19.9685	5.60635	4.31965	hypothetical protein
GJQ69_05735	-	0.59236	0.443963	244.227	228.064	7.93208	7.8333	glycosyltransferase
GJQ69_05740	-	0.376123	0.867692	278.055	196.672	8.11922	7.61965	glycosyltransferase
GJQ69_05745	murE	-0.0886783	0.967457	407.41	202.422	8.67034	7.66123	UDP-N-acetylmuramoyl-L-alanyl-D-glutamate--2,6-diaminopimelate ligase
GJQ69_05750	murF	-0.20239	0.860976	125.951	69.4767	6.97672	6.11846	UDP-N-acetylmuramoyl-tripeptide--D-alanyl-D-alanine ligase
GJQ69_05755	-	-0.146905	0.91841	465.769	316.217	8.86347	8.30477	glycosyltransferase
GJQ69_05760	rbr3A	1.02635	0.258415	3220.95	4864.88	11.6533	12.2482	NADH peroxidase
GJQ69_05765	perR	0.996809	0.196943	1871	2592.04	10.8696	11.3399	transcriptional repressor
GJQ69_05770	-	-0.763358	0.698002	93.6872	42.1086	6.54978	5.39604	tRNA-Ala
GJQ69_05775	-	0.513915	0.837853	20.5476	23.1787	4.36089	4.53473	hypothetical protein
GJQ69_05780	-	0.0182209	0.994667	1.90433	1.58556	0.92928	0.664996	DUF4314 domain-containing protein
GJQ69_05785	-	-0.288796	0.890449	4.0857	2.67679	2.03058	1.4205	hypothetical protein
GJQ69_05790	-	2.12998	0.670795	0.0637428	0.230769	-3.97159	-2.11548	hypothetical protein
GJQ69_05795	dam	-1.01611	0.672948	1.18642	0.477367	0.246618	-1.06683	DNA adenine methylase
GJQ69_05800	-	0.517269	0.890449	0.950779	1.14126	-0.0728187	0.190623	hypothetical protein
GJQ69_05805	-	-0.545157	0.930533	0.276219	0.159122	-1.85612	-2.65179	AbrB family transcriptional regulator
GJQ69_05810	-	-0.351439	0.92982	0.898926	0.594658	-0.153725	-0.749868	hypothetical protein
GJQ69_05815	-	0.361737	0.937246	1.14064	1.24132	0.189841	0.311874	hypothetical protein
GJQ69_05820	-	1.08683	0.592845	0.23005	0.369675	-2.11998	-1.43567	hypothetical protein
GJQ69_05825	-	0.43906	0.898649	0.907874	1.02892	-0.139436	0.0411343	hypothetical protein
GJQ69_05830	-	-0.50679	0.719676	2.38837	1.30178	1.25603	0.380484	DUF5057 domain-containing protein
GJQ69_05835	spoVG1	-1.90956	0.466355	1.12498	0.254227	0.169902	-1.97581	SpoVG family protein
GJQ69_05840	-	-3.15001	0.65126	0.139376	0	-2.84294	NA	hypothetical protein
GJQ69_05845	-	-0.691527	0.875259	0.532034	0.266306	-0.910409	-1.90884	prepilin peptidase
GJQ69_05850	-	-0.271589	0.932249	1.03451	0.703178	0.0489541	-0.508039	Flp pilus assembly protein CpaB
GJQ69_05855	-	0.151558	0.962517	0.968559	0.888173	-0.0460883	-0.171088	ParA family protein
GJQ69_05860	-	0.359213	0.912057	2.24595	2.40279	1.16732	1.26471	type II secretion system protein E
GJQ69_05865	-	-1.07024	0.705024	0.538562	0.185823	-0.892815	-2.428	hypothetical protein
GJQ69_05870	-	-0.371425	0.926789	0.881673	0.568657	-0.181684	-0.81437	secretion protein F
GJQ69_05875	-	1.15881	0.824313	0.0858349	0.162937	-3.54229	-2.61762	DUF3848 domain-containing protein
GJQ69_05880	-	-1.29957	0.798341	0.552437	0.167451	-0.856118	-2.57819	DUF4320 family protein
GJQ69_05885	-	1.52739	0.71814	0.0960364	0.229497	-3.38027	-2.12345	hypothetical protein
GJQ69_05890	-	0.523514	0.519667	8.74481	8.2638	3.12843	3.0468	hypothetical protein
GJQ69_05895	-	1.49317	0.191113	1.86856	3.21249	0.90193	1.68369	hypothetical protein
GJQ69_05900	-	0.597109	0.815649	0.444627	0.468023	-1.16933	-1.09535	DUF3852 domain-containing protein
GJQ69_05905	-	-1.00743	0.765732	193.146	77.1228	7.59355	6.26909	hypothetical protein
GJQ69_05910	-	0.595436	0.34788	9.4587	9.21053	3.24164	3.20328	hypothetical protein
GJQ69_05915	-	0.602646	0.390275	4.35103	4.56511	2.12136	2.19065	DUF4406 domain-containing protein
GJQ69_05920	-	0.596006	0.266918	20.7375	20.5762	4.37417	4.3629	cytosine methyltransferase
GJQ69_05925	-	-0.200508	0.875133	2.59914	1.57426	1.37803	0.654669	hypothetical protein
GJQ69_05930	-	0.0185233	0.987596	7.40525	4.69749	2.88855	2.23189	hypothetical protein
GJQ69_05935	-	0.484042	0.799251	5.18535	4.1818	2.37444	2.06412	hypothetical protein
GJQ69_05940	-	0.412834	0.761923	6.1831	4.93704	2.62833	2.30365	hypothetical protein
GJQ69_05945	-	0.295941	0.858555	14.4519	10.78	3.85319	3.43028	DNA methylase
GJQ69_05950	-	0.845464	0.379588	1.44231	1.86097	0.528382	0.896054	DUF87 domain-containing protein
GJQ69_05955	-	-0.150021	0.916522	1.84465	1.17165	0.883344	0.228541	virulence associated protein
GJQ69_05960	-	-0.321206	0.835048	1.37802	0.772602	0.462596	-0.372203	gamma-glutamylcyclotransferase
GJQ69_05965	-	0.283195	0.85484	1.83979	1.64832	0.879538	0.720993	peptidoglycan DD-metalloendopeptidase family protein
GJQ69_05970	-	-0.37763	0.903079	1.45742	0.942718	0.543412	-0.0851016	hypothetical protein
GJQ69_05975	-	-0.79828	0.869976	0.331449	0.161665	-1.59314	-2.62892	plasmid segregation centromere-binding protein ParR
GJQ69_05980	-	1.68989	0.339351	0.248148	0.546919	-2.01073	-0.870601	hypothetical protein
GJQ69_05985	-	0.196594	0.925768	4.65933	4.3026	2.22012	2.10521	hypothetical protein
GJQ69_05990	-	0.272367	0.891498	4.50854	4.35714	2.17266	2.12338	DUF3991 domain-containing protein
GJQ69_05995	-	0.572442	0.652749	5.50124	6.35867	2.45976	2.66873	TraM recognition domain-containing protein
GJQ69_06000	-	0.522502	0.798341	1.23686	1.30579	0.306688	0.384918	MarR family transcriptional regulator
GJQ69_06005	-	0.566152	0.766118	1.92745	2.24329	0.946693	1.16562	hypothetical protein
GJQ69_06010	cadA	1.06053	0.103621	172.162	237.956	7.42762	7.89455	cadmium-translocating P-type ATPase
GJQ69_06015	cadC5	1.2803	0.233019	20.8266	29.6858	4.38035	4.8917	metalloregulator ArsR/SmtB family transcription factor
GJQ69_06020	-	1.41163	0.0147869	19.2036	33.1836	4.26331	5.0524	hypothetical protein
GJQ69_06025	-	1.23249	0.028041	21.7751	35.7738	4.44461	5.16083	cupin domain-containing protein
GJQ69_06030	-	1.44102	0.00238467	52.4659	95.3005	5.71331	6.57441	ferritin-like domain-containing protein
GJQ69_06035	-	0.764924	0.303438	260.607	290.176	8.02573	8.18079	HAD-IC family P-type ATPase
GJQ69_06040	-	0.433857	0.597143	153.562	153.698	7.26267	7.26396	DedA family protein
GJQ69_06045	-	0.62449	0.380571	86.7498	98.116	6.43879	6.61642	helix-turn-helix domain-containing protein
GJQ69_06050	-	1.74933	0.000199883	68.8655	167.315	6.10571	7.38642	MFS transporter
GJQ69_06055	-	1.63232	0.000354934	31.9207	70.9788	4.99642	6.14932	ATP-binding cassette domain-containing protein
GJQ69_06060	ybbM	1.60799	1.5449e-07	28.2455	60.322	4.81995	5.91461	iron export ABC transporter permease subunit FetB
GJQ69_06065	-	1.43376	0.02615	8.31299	14.598	3.05537	3.8677	MerR family DNA-binding protein
GJQ69_06070	-	-0.219069	0.873192	36.3132	22.8667	5.18242	4.51518	MarR family transcriptional regulator
GJQ69_06075	arsM	-0.631479	0.130427	134.385	61.7411	7.07022	5.94816	arsenite methyltransferase
GJQ69_06080	-	-0.417197	0.784697	96.8967	55.4833	6.59838	5.79398	GNAT family N-acetyltransferase
GJQ69_06085	-	-0.792287	0.544196	7.02797	3.12034	2.81311	1.6417	hypothetical protein
GJQ69_06090	arsR	-0.221809	0.862039	26.2423	15.514	4.71382	3.9555	metalloregulator ArsR/SmtB family transcription factor
GJQ69_06095	-	-0.901365	0.253752	212.754	74.1552	7.73304	6.21248	dehydrogenase
GJQ69_06100	-	-1.67999	0.028041	39.9176	7.81321	5.31895	2.96591	metalloregulator ArsR/SmtB family transcription factor
GJQ69_06105	arsB	-1.40685	0.271481	164.663	35.3924	7.36337	5.14537	ACR3 family arsenite efflux transporter
GJQ69_06110	arsD	-1.00242	0.00177611	73.3179	25.1635	6.19609	4.65326	arsenite efflux transporter metallochaperone ArsD
GJQ69_06115	arsA	-1.0866	0.0302555	191.722	62.3382	7.58287	5.96205	arsenical pump-driving ATPase
GJQ69_06120	-	0.889065	0.639062	0.905457	1.28073	-0.143281	0.356972	sigma-70 family RNA polymerase sigma factor
GJQ69_06125	-	0.384821	0.860976	0.754032	0.696441	-0.407303	-0.521927	recombinase
GJQ69_06130	-	1.78221	0.283022	0.190088	0.511125	-2.39526	-0.968252	hypothetical protein
GJQ69_06135	-	0.645866	0.242981	874.305	917.158	9.77199	9.84103	recombinase family protein
GJQ69_06140	comEA	0.414122	0.535838	59.5117	52.6845	5.8951	5.71931	hypothetical protein
GJQ69_06145	rluD	0.0858283	0.946967	191.554	129.096	7.58161	7.01231	RluA family pseudouridine synthase
GJQ69_06150	lspA	-0.00727333	0.993589	66.4294	42.8704	6.05375	5.42191	signal peptidase II
GJQ69_06155	ileS	-0.700985	0.105651	3282.95	1412.95	11.6808	10.4645	isoleucine--tRNA ligase
GJQ69_06160	-	-0.450761	0.369556	389.582	203.772	8.60578	7.67081	DivIVA domain-containing protein
GJQ69_06165	ylmH	-0.524951	0.649142	446.068	198.66	8.80112	7.63416	hypothetical protein
GJQ69_06170	sepF	-0.120396	0.875259	770.906	489.634	9.59041	8.93556	DUF552 domain-containing protein
GJQ69_06175	yggS	0.083933	0.890449	155.262	112.558	7.27856	6.81452	YggS family pyridoxal phosphate-dependent enzyme
GJQ69_06180	-	0.231174	0.881306	160.898	115.094	7.33001	6.84667	secretion protein HlyD
GJQ69_06185	miaA	0.614793	0.508875	62.1801	60.0266	5.95838	5.90753	tRNA (adenosine(37)-N6)-dimethylallyltransferase MiaA
GJQ69_06190	mutL	0.706878	0.0302193	169.779	192.727	7.40751	7.59042	DNA mismatch repair endonuclease MutL
GJQ69_06195	mutS	0.623187	0.181638	519.946	573.78	9.02222	9.16435	DNA mismatch repair protein MutS
GJQ69_06200	-	0.638937	0.227529	258.375	290.572	8.01333	8.18275	YlbF family regulator
GJQ69_06205	miaB	0.430754	0.233528	419.838	391.043	8.71369	8.61118	tRNA (N6-isopentenyl adenosine(37)-C2)-methylthiotransferase MiaB
GJQ69_06210	lysC	0.283892	0.68213	840.651	740.664	9.71536	9.53268	aspartate kinase
GJQ69_06215	thrB	0.491693	0.350656	447.144	453.681	8.8046	8.82554	homoserine kinase
GJQ69_06220	hom	0.605619	0.369556	715.388	730.004	9.48258	9.51176	homoserine dehydrogenase
GJQ69_06225	ponA	-0.247233	0.813779	1196.9	743.025	10.2251	9.53727	transglycosylase
GJQ69_06230	-	-0.0739848	0.969798	39.3816	29.3393	5.29945	4.87476	hypothetical protein
GJQ69_06235	-	-0.256327	0.746024	6.86415	4.09428	2.77908	2.03361	small, acid-soluble spore protein, alpha/beta type
GJQ69_06240	capD	-0.0632061	0.945838	852.397	534.806	9.73538	9.06287	NAD-dependent epimerase/dehydratase family protein
GJQ69_06245	-	-0.133842	0.930533	315.187	216.992	8.30007	7.7615	helix-turn-helix domain-containing protein
GJQ69_06250	-	0.389528	0.867692	2172.49	2234.72	11.0851	11.1259	hypothetical protein
GJQ69_06255	efp	0.278403	0.787379	1380.64	1224.47	10.4311	10.2579	elongation factor P
GJQ69_06260	aroQ	0.271039	0.58861	230.48	196.857	7.8485	7.62101	type II 3-dehydroquinate dehydratase
GJQ69_06265	yqeG	0.259574	0.682064	312.716	254.37	8.28871	7.99078	YqeG family HAD IIIA-type phosphatase
GJQ69_06270	rpsU	0.207754	0.943262	1430.64	1298.27	10.4824	10.3424	30S ribosomal protein S21
GJQ69_06275	-	0.991998	0.0337257	219.823	284.851	7.7802	8.15406	DUF21 domain-containing protein
GJQ69_06280	-	0.705941	0.248883	202.546	210.024	7.66211	7.71441	glycosyltransferase
GJQ69_06285	tkt	-0.332677	0.698549	1318.48	672.215	10.3647	9.39278	transketolase
GJQ69_06290	tkt	-0.467868	0.605942	1168.54	591.186	10.1905	9.20747	transketolase
GJQ69_06295	hrb	-0.174954	0.872461	647.539	371.373	9.33882	8.53672	rubredoxin
GJQ69_06300	rarA	-0.103901	0.926523	1191.82	713.435	10.219	9.47864	AAA family ATPase
GJQ69_06305	glyA	-0.0771113	0.95439	1180.32	698.362	10.205	9.44783	aminotransferase class I/II-fold pyridoxal phosphate-dependent enzyme
GJQ69_06310	nth	-0.182037	0.761007	168.312	102.278	7.395	6.67635	endonuclease III
GJQ69_06315	-	-0.184022	0.809162	77.6862	48.95	6.27959	5.61324	isochorismatase family protein
GJQ69_06320	-	-0.0937068	0.890449	174.375	116.14	7.44605	6.85972	Cof-type HAD-IIB family hydrolase
GJQ69_06325	-	-0.41232	0.568953	13.6866	7.25132	3.77469	2.85824	tRNA-Ala
GJQ69_06330	-	-0.0294477	0.975538	54.5431	39.6175	5.76933	5.30806	acetylglutamate kinase
GJQ69_06335	pacL	0.890688	0.0279173	556.527	729.917	9.12031	9.51159	calcium-translocating P-type ATPase, PMCA-type
GJQ69_06340	-	0.291371	0.549028	51.0134	42.8014	5.6728	5.41959	sugar O-acetyltransferase
GJQ69_06345	-	-0.349383	0.611351	65.5201	36.2606	6.03387	5.18033	hypothetical protein
GJQ69_06350	-	-0.404464	0.409512	64.4538	33.4194	6.01019	5.06261	DUF4358 domain-containing protein
GJQ69_06355	algI	-0.447948	0.289174	208.172	108.043	7.70163	6.75546	MBOAT family protein
GJQ69_06360	-	-0.644578	0.423397	240.421	115.07	7.90942	6.84636	hypothetical protein
GJQ69_06365	-	-3.6445	0.000136916	46.3076	2.79815	5.53318	1.48447	hypothetical protein
GJQ69_06370	-	0.464386	0.445191	29.9535	27.8249	4.90465	4.79831	LysR family transcriptional regulator
GJQ69_06375	pdxS	-2.38743	1.29785e-10	331.869	44.749	8.37447	5.48378	pyridoxal 5'-phosphate synthase lyase subunit PdxS
GJQ69_06380	pdxT	-2.66548	1.78732e-09	231.376	25.3489	7.8541	4.66385	pyridoxal 5'-phosphate synthase glutaminase subunit PdxT
GJQ69_06385	-	-2.7591	0.000582933	22.1895	2.26968	4.47181	1.18249	MerR family DNA-binding transcriptional regulator
GJQ69_06390	-	-2.01887	0.00468452	23.7092	4.09531	4.56737	2.03397	hypothetical protein
GJQ69_06395	-	-1.96635	0.00503018	21.2532	3.86854	4.40961	1.95179	hypothetical protein
GJQ69_06400	-	-1.9741	0.00601988	50.9507	8.64053	5.67103	3.11112	ATP-binding cassette domain-containing protein
GJQ69_06405	-	-1.702	0.0169735	26.0562	6.08486	4.70355	2.60522	hypothetical protein
GJQ69_06410	-	-1.55526	0.00695064	33.8865	8.61239	5.08264	3.10641	hypothetical protein
GJQ69_06415	-	-1.39563	0.0222512	29.6262	8.42078	4.8888	3.07395	hypothetical protein
GJQ69_06420	-	-1.04182	0.0933826	18.859	6.63007	4.23718	2.72902	hypothetical protein
GJQ69_06425	guaA	0.224928	0.856646	543.738	473.497	9.08677	8.88721	glutamine-hydrolyzing GMP synthase
GJQ69_06430	purA	-0.0341745	0.961964	730.988	506.71	9.5137	8.98502	adenylosuccinate synthase
GJQ69_06435	purB	-0.0032857	0.998177	355.121	211.08	8.47217	7.72165	adenylosuccinate lyase
GJQ69_06440	purF	0.0234003	0.987596	404.998	236.621	8.66177	7.88644	amidophosphoribosyltransferase
GJQ69_06445	purC	0.0440817	0.969798	223.351	144.777	7.80317	7.17769	phosphoribosylaminoimidazolesuccinocarboxamide synthase
GJQ69_06450	carB	-0.133569	0.936188	989.424	545.687	9.95044	9.09193	carbamoyl-phosphate synthase large subunit
GJQ69_06455	carA	-0.341813	0.698002	220.426	114.365	7.78415	6.83751	carbamoyl phosphate synthase small subunit
GJQ69_06460	dapL	-0.669498	0.196943	1158.46	519.53	10.178	9.02106	LL-diaminopimelate aminotransferase
GJQ69_06465	dapF	-0.773264	0.26999	645.525	243.659	9.33433	7.92872	diaminopimelate epimerase
GJQ69_06470	rlmH	0.223391	0.860976	59.8235	45.3286	5.90264	5.50235	23S rRNA (pseudouridine(1915)-N(3))-methyltransferase RlmH
GJQ69_06475	-	0.213474	0.895146	98.9643	68.9828	6.62884	6.10816	MBL fold metallo-hydrolase
GJQ69_06480	murA	0.336208	0.741724	707.682	571.195	9.46696	9.15784	UDP-N-acetylglucosamine 1-carboxyvinyltransferase
GJQ69_06485	-	-0.511575	0.628452	468.527	248.018	8.87199	7.9543	peptidoglycan DD-metalloendopeptidase family protein
GJQ69_06490	luxS	-0.165541	0.892448	37.3619	25.0049	5.2235	4.64414	S-ribosylhomocysteine lyase
GJQ69_06495	-	0.0443537	0.943723	62.3863	45.2384	5.96316	5.49948	hypothetical protein
GJQ69_06500	-	-0.863441	0.0563668	26.9493	10.5967	4.75218	3.40554	RluA family pseudouridine synthase
GJQ69_06505	ilvE	-2.05548	1.22536e-08	986.164	171.412	9.94568	7.42133	branched-chain amino acid aminotransferase
GJQ69_06510	rsmF	0.12526	0.904433	31.3487	25.1735	4.97033	4.65383	hypothetical protein
GJQ69_06515	-	-0.319557	0.836255	3.71196	2.21748	1.89218	1.14892	hypothetical protein
GJQ69_06520	-	0.373139	0.584619	292.716	271.922	8.19336	8.08705	DUF2179 domain-containing protein
GJQ69_06525	mrnC	0.5789	0.602059	88.8124	98.9952	6.47269	6.62929	ribonuclease III
GJQ69_06530	obg	0.700201	0.411386	344.912	417.572	8.43008	8.70588	GTPase ObgE
GJQ69_06535	rpmA	0.310399	0.881079	1108.75	1053.41	10.1147	10.0409	50S ribosomal protein L27
GJQ69_06540	-	0.256855	0.714436	965.914	759.826	9.91575	9.56953	ribosomal-processing cysteine protease Prp
GJQ69_06545	rplU	0.287615	0.700042	776.32	627.434	9.60051	9.29332	50S ribosomal protein L21
GJQ69_06550	ispA	0.534751	0.480599	116.022	119.723	6.85825	6.90356	geranyl transferase
GJQ69_06555	smtA	0.753546	0.059372	60.5608	68.5672	5.92031	6.09945	methyltransferase domain-containing protein
GJQ69_06560	xseB	0.434226	0.890449	7.43932	8.01663	2.89517	3.003	exodeoxyribonuclease VII small subunit
GJQ69_06565	xseA	1.04068	0.0545338	102.932	135.384	6.68555	7.08091	exodeoxyribonuclease VII large subunit
GJQ69_06570	gcp1	1.18765	0.023024	53.6687	78.0519	5.74601	6.28636	peptidase M22
GJQ69_06575	nusB	1.1288	0.00786213	25.5671	38.242	4.67622	5.25709	transcription antitermination factor NusB
GJQ69_06580	spoIIIAH	0.29051	0.896193	1.79704	1.74863	0.84562	0.806224	SpoIIIAH-like family protein
GJQ69_06585	spoIIIAG	-0.284031	0.932667	1.37124	0.917288	0.455478	-0.124553	stage III sporulation protein AG
GJQ69_06590	-	-0.893539	0.609893	0.638412	0.251176	-0.647441	-1.99323	hypothetical protein
GJQ69_06595	spoIIIAE	-0.526794	0.678276	1.93975	0.983726	0.955868	-0.0236708	stage III sporulation protein AE
GJQ69_06600	spoIIIAD	-0.0842931	0.967457	0.730111	0.516211	-0.453812	-0.953967	stage III sporulation protein AD
GJQ69_06605	spoIIIAC	1.37807	0.775127	0.0747888	0.157851	-3.74103	-2.66337	stage III sporulation protein AC
GJQ69_06610	spoIIIAB	-1.44128	0.58893	0.374493	0.113477	-1.41699	-3.13953	stage III sporulation protein AB
GJQ69_06615	spoIIIAA	-0.715225	0.743023	3.14816	1.52117	1.65451	0.605179	stage III sporulation protein AA
GJQ69_06620	-	0.111337	0.943723	226.75	185.638	7.82496	7.53635	Dabb family protein
GJQ69_06625	-	1.1336	0.0114923	16.597	25.5162	4.05285	4.67334	FeoB-associated Cys-rich membrane protein
GJQ69_06630	feoB	1.35413	0.000143505	768.972	1326.82	9.58679	10.3738	ferrous iron transport protein B
GJQ69_06635	-	1.24281	0.154589	71.7437	127.233	6.16478	6.99133	ferrous iron transport protein A
GJQ69_06640	-	0.621323	0.757239	144.977	131.579	7.17968	7.03979	FAD-binding protein
GJQ69_06645	metH2	1.56909	8.47073e-06	38.5813	79.8648	5.26983	6.31949	Vitamin B12 dependent methionine synthase activation subunit
GJQ69_06650	metF	1.60771	0.000135952	84.8332	181.467	6.40656	7.50357	methylenetetrahydrofolate reductase [NAD(P)H]
GJQ69_06655	-	0.0350061	0.969798	440.541	337.259	8.78313	8.39771	BREX-1 system adenine-specific DNA-methyltransferase PglX
GJQ69_06660	metH	-0.134621	0.911863	478.833	330.068	8.90338	8.36662	homocysteine methyltransferase
GJQ69_06665	upp	-0.48497	0.611335	768.895	409.769	9.58664	8.67867	uracil phosphoribosyltransferase
GJQ69_06670	rpi	-0.648633	0.225785	531.412	245.64	9.05369	7.9404	ribose 5-phosphate isomerase
GJQ69_06675	yeaZ	-0.480855	0.436615	465.169	242.129	8.86161	7.91963	tRNA (adenosine(37)-N6)-threonylcarbamoyltransferase complex dimerization subunit type 1 TsaB
GJQ69_06680	yjeE	-0.510958	0.740177	174.789	93.7781	7.44947	6.55118	tRNA (adenosine(37)-N6)-threonylcarbamoyltransferase complex ATPase subunit type 1 TsaE
GJQ69_06685	fhs	-0.318207	0.504759	1081.74	592.636	10.0791	9.211	formate--tetrahydrofolate ligase
GJQ69_06690	rodA	-0.157131	0.882244	202.684	131.652	7.66309	7.04058	rod shape-determining protein RodA
GJQ69_06695	-	-0.764835	0.159469	15.7726	6.14211	3.97935	2.61873	spore germination protein
GJQ69_06700	-	-0.670455	0.572402	16.0155	6.25332	4.0014	2.64462	Ger(x)C family spore germination protein
GJQ69_06705	-	-0.704502	0.270427	6.33359	2.82352	2.66302	1.4975	endospore germination permease
GJQ69_06710	ispE	-0.41472	0.29262	405.886	209.408	8.66493	7.71017	4-(cytidine 5'-diphospho)-2-C-methyl-D-erythritol kinase
GJQ69_06715	aspC	-0.394177	0.634878	725.266	355.345	9.50237	8.47308	aminotransferase class I/II-fold pyridoxal phosphate-dependent enzyme
GJQ69_06720	alaR	-0.430543	0.58893	199.444	106.923	7.63984	6.74043	Lrp/AsnC family transcriptional regulator
GJQ69_06725	hisK	-0.417985	0.394948	161.827	80.3767	7.33831	6.32871	histidinol-phosphatase HisJ family protein
GJQ69_06730	-	-0.610566	0.267618	233.014	100.034	7.86427	6.64435	ACT domain-containing protein
GJQ69_06735	-	-0.645697	0.241596	1185.03	491.685	10.2107	8.94159	DUF711 family protein
GJQ69_06740	-	-0.392441	0.466355	504.504	261.185	8.97872	8.02893	hypothetical protein
GJQ69_06745	ylbM	-0.0710162	0.932595	176.43	109.049	7.46295	6.76883	HIGH nucleotidyl transferase
GJQ69_06750	ack	0.284545	0.695903	1221.62	991.171	10.2546	9.95299	acetate kinase
GJQ69_06755	alaS_2	-0.442796	0.443963	434.683	211.477	8.76382	7.72436	alanyl-tRNA editing protein
GJQ69_06760	-	0.54893	0.285993	500.197	523.061	8.96635	9.03083	hypothetical protein
GJQ69_06765	phoR	0.0516628	0.95439	61.3332	41.4948	5.9386	5.37486	HAMP domain-containing protein
GJQ69_06770	-	0.53511	0.168379	23.2166	23.4132	4.53709	4.54925	response regulator
GJQ69_06775	phoU	0.829995	0.0292425	31.0062	38.3867	4.95448	5.26253	phosphate signaling complex protein PhoU
GJQ69_06780	pstB	1.35547	0.274235	6.9571	10.3487	2.79849	3.37137	phosphate ABC transporter ATP-binding protein
GJQ69_06785	pstA	1.41517	0.277714	4.87686	7.52722	2.28595	2.91212	phosphate ABC transporter permease PstA
GJQ69_06790	pstC	1.18001	0.368931	4.76133	6.32619	2.25136	2.66134	phosphate ABC transporter permease subunit PstC
GJQ69_06795	pstS	1.31315	0.200457	5.52292	8.34584	2.46543	3.06106	phosphate ABC transporter substrate-binding protein PstS family protein
GJQ69_06800	fbp	1.10866	0.0507565	853.823	1327.91	9.73779	10.3749	fructose-bisphosphatase class III
GJQ69_06805	pyrI	-0.637093	0.395864	164.299	69.9515	7.36018	6.12828	aspartate carbamoyltransferase regulatory subunit
GJQ69_06810	pyrB	-0.550767	0.659341	530.08	229.189	9.05007	7.8404	aspartate carbamoyltransferase
GJQ69_06815	pepP	-0.49479	0.416326	899.819	436.951	9.81349	8.77133	M24 family metallopeptidase
GJQ69_06820	gltA	1.32212	0.000166212	705.913	1211.11	9.46335	10.2421	citrate synthase
GJQ69_06825	-	0.675618	0.276527	448.303	460.85	8.80833	8.84815	hypothetical protein
GJQ69_06830	-	1.32401	0.00595913	33.5506	54.8725	5.06827	5.77801	glycosyl hydrolase 13 family
GJQ69_06835	-	1.54916	0.0236745	22.3895	40.0419	4.48475	5.32344	ABC transporter substrate-binding protein
GJQ69_06840	-	1.68507	0.0720596	11.3534	21.0548	3.50505	4.39608	ABC transporter permease subunit
GJQ69_06845	-	1.8489	0.0342807	12.4699	25.9877	3.64038	4.69976	ABC transporter permease subunit
GJQ69_06850	-	-0.144453	0.875259	393.106	233.597	8.61878	7.86788	LacI family DNA-binding transcriptional regulator
GJQ69_06855	-	1.25465	0.0834386	55.0332	90.2536	5.78223	6.49591	starch-binding protein
GJQ69_06860	-	0.99241	0.120564	44.6282	55.5897	5.47989	5.79674	sortase
GJQ69_06865	-	-0.566838	0.355211	13.7194	6.67871	3.77815	2.73957	DUF2213 domain-containing protein
GJQ69_06870	-	0.721412	0.765732	29.933	39.334	4.90367	5.2977	hypothetical protein
GJQ69_06875	-	0.256553	0.895146	68.8723	61.6612	6.10585	5.94629	hypothetical protein
GJQ69_06880	-	1.96791	0.0622014	5.36288	11.6572	2.42301	3.54314	hypothetical protein
GJQ69_06885	-	1.53821	0.173143	8.41306	13.453	3.07263	3.74985	tyrosine-type recombinase/integrase
GJQ69_06890	-	2.46606	NA	13.5376	37.4758	3.7589	5.22789	PBSX family phage terminase large subunit
GJQ69_06895	-	2.51781	NA	8.39476	24.4235	3.06949	4.6102	phage portal protein
GJQ69_06900	-	2.54805	NA	21.1233	61.2905	4.40076	5.93759	phage portal protein
GJQ69_06905	-	2.43158	NA	31.3028	85.8775	4.96822	6.42421	hypothetical protein
GJQ69_06910	-	2.6887	NA	2.61883	8.09863	1.38892	3.01768	hypothetical protein
GJQ69_06915	-	2.30729	NA	21.72	53.8102	4.44095	5.74981	hypothetical protein
GJQ69_06920	-	2.41777	NA	41.8471	113.229	5.38705	6.82311	N4-gp56 family major capsid protein
GJQ69_06925	-	2.18981	0.0813589	7.57545	18.0324	2.92133	4.17252	hypothetical protein
GJQ69_06930	-	1.59903	0.200691	24.4564	39.4126	4.61214	5.30059	hypothetical protein
GJQ69_06935	-	1.19304	0.309687	322.334	405.703	8.33241	8.66428	DUF262 domain-containing protein
GJQ69_06940	-	0.954525	0.349861	572.579	642.727	9.16133	9.32806	DEAD/DEAH box helicase
GJQ69_06945	-	0.849898	0.354558	275.147	294.905	8.10406	8.2041	restriction endonuclease subunit S
GJQ69_06950	-	0.803512	0.350879	469.619	496.68	8.87535	8.95617	N-6 DNA methylase
GJQ69_06955	-	0.8213	0.254595	15.9043	17.5929	3.99134	4.13692	helix-turn-helix domain-containing protein
GJQ69_06960	-	0.958704	0.0841991	155.527	196.851	7.28102	7.62096	DUF2326 domain-containing protein
GJQ69_06965	-	0.980303	0.105651	5.04826	6.47715	2.33578	2.69536	hypothetical protein
GJQ69_06970	-	1.48225	0.000398843	86.4155	161.144	6.43322	7.33221	hypothetical protein
GJQ69_06975	-	0.323674	0.873192	13.0905	9.39069	3.71044	3.23123	hypothetical protein
GJQ69_06980	-	1.63961	0.13842	13.5371	23.3143	3.75884	4.54314	hypothetical protein
GJQ69_06985	-	0.822911	0.404121	9.10551	10.0738	3.18674	3.33254	hypothetical protein
GJQ69_06990	-	1.36626	0.224356	82.603	119.683	6.36812	6.90307	hypothetical protein
GJQ69_06995	-	-1.46134	0.244693	506.192	111.644	8.98354	6.80276	IS3 family transposase
GJQ69_07000	-	-1.60327	0.229396	266.829	55.676	8.05977	5.79898	hypothetical protein
GJQ69_07005	-	2.30107	0.0517748	2.91394	8.64712	1.54297	3.11222	terminase
GJQ69_07010	-	3.0338	0.00405433	4.56273	19.6649	2.1899	4.29755	DNA modification methylase
GJQ69_07015	-	1.90456	0.103621	4.31449	8.8031	2.10919	3.13801	virulence protein
GJQ69_07020	-	1.72712	0.135711	0.476715	0.958938	-1.0688	-0.0604899	DUF4314 domain-containing protein
GJQ69_07025	-	2.32926	0.0639542	0.515444	1.51616	-0.956112	0.600425	DUF5049 domain-containing protein
GJQ69_07030	-	1.65707	0.165237	3.48847	6.30388	1.8026	2.65624	hypothetical protein
GJQ69_07035	-	1.57912	0.196943	1.60278	2.62419	0.680573	1.39187	hypothetical protein
GJQ69_07040	-	1.62308	0.184107	0.768431	1.4264	-0.380013	0.512374	hypothetical protein
GJQ69_07045	-	2.39507	0.00213591	3.3001	10.3525	1.72251	3.37191	terminase large subunit
GJQ69_07050	-	1.78478	0.0702497	5.14677	10.6049	2.36367	3.40665	phage portal protein
GJQ69_07055	-	2.09094	0.00833124	1.777	4.52388	0.829445	2.17756	Clp protease ClpP
GJQ69_07060	-	1.96242	0.0421474	5.82986	12.7937	2.54346	3.67736	phage major capsid protein
GJQ69_07065	-	2.57022	0.00942248	0.745084	2.60034	-0.424524	1.3787	phage gp6-like head-tail connector protein
GJQ69_07070	-	1.68697	0.240618	1.00996	1.7737	0.0143004	0.826765	phage head closure protein
GJQ69_07075	-	1.8208	0.230656	1.36626	2.59514	0.450237	1.37581	HK97 gp10 family phage protein
GJQ69_07080	-	2.12125	0.0774592	0.785776	1.88852	-0.34781	0.917253	hypothetical protein
GJQ69_07085	-	1.73655	0.0608597	3.27242	6.30655	1.71036	2.65685	phage tail protein
GJQ69_07090	-	2.13446	0.0645384	2.48982	5.96956	1.31604	2.57762	hypothetical protein
GJQ69_07095	-	1.39927	0.20275	2.31205	3.5734	1.20917	1.8373	hypothetical protein
GJQ69_07100	-	1.7166	0.028041	59.7877	115.356	5.90178	6.84995	phage tail tape measure protein
GJQ69_07105	-	1.63662	0.132026	62.5714	108.76	5.96743	6.765	hypothetical protein
GJQ69_07110	-	1.56724	0.340101	1.80612	2.91568	0.852896	1.54383	hypothetical protein
GJQ69_07115	-	1.67409	0.116163	13.505	24.8088	3.75542	4.63278	hypothetical protein
GJQ69_07120	-	1.22971	0.2387	19.2922	26.0112	4.26994	4.70106	MerR family transcriptional regulator
GJQ69_07125	trpA	1.06608	0.228769	26.0591	32.504	4.70372	5.02254	tryptophan synthase subunit alpha
GJQ69_07130	trpB	0.526786	0.486507	50.1442	45.8169	5.64801	5.51781	tryptophan synthase subunit beta
GJQ69_07135	trpF	0.707447	0.664531	14.9898	13.8062	3.90591	3.78724	phosphoribosylanthranilate isomerase
GJQ69_07140	trpC	0.366865	0.833507	20.2176	15.271	4.33754	3.93272	indole-3-glycerol phosphate synthase TrpC
GJQ69_07145	trpD	0.43607	0.65126	26.9014	23.1972	4.74961	4.53588	anthranilate phosphoribosyltransferase
GJQ69_07150	trpG	0.316156	0.695903	14.4927	12.3812	3.85726	3.63008	aminodeoxychorismate/anthranilate synthase component II
GJQ69_07155	trpE	0.836905	0.0663648	26.3814	33.3854	4.72145	5.06114	anthranilate synthase component I
GJQ69_07160	-	-0.0769074	0.962517	472.035	339.123	8.88275	8.40567	CpXC protein
GJQ69_07165	-	-0.249641	0.765126	363.744	197.212	8.50678	7.62361	hypothetical protein
GJQ69_07170	mnmA	-0.531859	0.525193	89.6596	39.0734	6.48639	5.28812	hypothetical protein
GJQ69_07175	-	-0.157552	0.954689	0.973925	0.653082	-0.038118	-0.614663	hypothetical protein
GJQ69_07180	-	-0.651976	0.707486	3.9695	1.95944	1.98896	0.970441	glycosyl hydrolase
GJQ69_07185	-	2.81658	0.544142	0.0220921	0.157851	-5.50032	-2.66337	holin
GJQ69_07190	-	-0.0888578	0.969798	0.800906	0.599172	-0.320296	-0.738957	LysM peptidoglycan-binding domain-containing protein
GJQ69_07195	-	0.41647	0.930533	0.42979	0.481181	-1.21829	-1.05535	RNA polymerase subunit sigma-70
GJQ69_07200	-	0.116395	0.962517	1.85003	1.55741	0.887545	0.639144	recombinase family protein
GJQ69_07205	-	-0.573813	0.856646	1.69856	0.91996	0.764308	-0.120357	recombinase family protein
GJQ69_07210	-	1.55129	0.29262	0.21606	0.445836	-2.21049	-1.16541	hypothetical protein
GJQ69_07215	-	1.93195	0.1606	0.277612	0.825112	-1.84886	-0.277339	hypothetical protein
GJQ69_07220	-	2.44174	0.00842768	0.384581	1.41857	-1.37864	0.504436	hypothetical protein
GJQ69_07225	-	2.68409	0.0081545	0.327775	1.33211	-1.60922	0.413717	hypothetical protein
GJQ69_07230	-	2.53609	0.000137804	3.31619	14.5959	1.72953	3.86749	phage tail tape measure protein
GJQ69_07235	-	1.79684	0.208445	0.567938	1.51856	-0.816196	0.602705	hypothetical protein
GJQ69_07240	-	2.33462	0.00929825	0.526697	1.9918	-0.924956	0.994071	hypothetical protein
GJQ69_07245	-	2.4269	0.000557048	4.69081	19.4159	2.22984	4.27917	hypothetical protein
GJQ69_07250	-	2.29188	0.0298829	2.80799	10.7936	1.48954	3.4321	hypothetical protein
GJQ69_07255	-	0.435738	0.795718	0.65756	0.642531	-0.604805	-0.638162	tRNA-Ile
GJQ69_07260	-	NA	NA	0	0	NA	NA	tRNA-Asn
GJQ69_07265	-	-0.0941509	0.961964	26.585	18.7417	4.73254	4.22818	5S ribosomal RNA
GJQ69_07270	-	0.338403	0.898649	0.595256	0.539605	-0.748418	-0.890024	tRNA-Glu
GJQ69_07275	-	0.498135	0.952589	0.0883686	0.0584883	-3.50032	-4.09571	tRNA-Lys
GJQ69_07280	-	1.28698	0.308851	724.145	1003.35	9.50014	9.97061	23S ribosomal RNA
GJQ69_07285	-	-0.149541	0.899699	102.897	70.1832	6.68506	6.13305	tRNA-Ile
GJQ69_07290	-	-0.274614	0.656891	58.6674	33.741	5.87449	5.07643	tRNA-Ala
GJQ69_07295	-	1.46497	0.329885	69.036	149.123	6.10928	7.22036	16S ribosomal RNA
GJQ69_07300	sigF	1.01308	0.537033	0.597171	0.921424	-0.743785	-0.118063	sigma-70 family RNA polymerase sigma factor
GJQ69_07305	spoIIAB	0.28074	0.930533	0.749577	0.65086	-0.415851	-0.619581	anti-sigma F factor
GJQ69_07310	spoIIAA	0.404795	0.871621	0.672575	0.656453	-0.572232	-0.607236	anti-sigma factor antagonist
GJQ69_07315	-	-1.03477	0.136188	72.1616	26.0514	6.17316	4.70329	hypothetical protein
GJQ69_07320	-	-0.835269	0.160829	47.2173	18.129	5.56124	4.18023	MMPL family transporter
GJQ69_07325	-	-0.783183	0.0483785	39.41	15.3709	5.30049	3.94213	response regulator
GJQ69_07330	-	-0.75671	0.161228	74.6814	29.1572	6.22268	4.86578	hypothetical protein
GJQ69_07335	-	-1.10735	0.0571939	76.4723	22.9585	6.25687	4.52096	D-alanyl-D-alanine carboxypeptidase
GJQ69_07340	mrp	-0.357695	0.833507	509.045	301.218	8.99165	8.23467	P-loop NTPase
GJQ69_07345	gpsA	-2.04266	0.12218	113.704	16.9325	6.82914	4.08172	NAD(P)H-dependent glycerol-3-phosphate dehydrogenase
GJQ69_07350	-	-1.83717	0.0859854	101.204	18.6034	6.66113	4.21749	HAMP domain-containing protein
GJQ69_07355	-	-1.71555	0.202882	134.607	26.9526	7.07261	4.75236	response regulator
GJQ69_07360	iscR	0.702909	0.0667294	275.799	300.658	8.10747	8.23198	Rrf2 family transcriptional regulator
GJQ69_07365	-	0.474755	0.199159	221.689	212.883	7.7924	7.73392	Rrf2 family transcriptional regulator
GJQ69_07370	bdhA	0.0578771	0.953076	883.697	592.063	9.78741	9.20961	iron-containing alcohol dehydrogenase
GJQ69_07375	apeA	0.00838543	0.993239	961.908	631.991	9.90975	9.30376	aminopeptidase
GJQ69_07380	mltC	-0.286202	NA	117.586	47.4649	6.87758	5.56879	transglycosylase SLT domain-containing protein
GJQ69_07385	coaE	0.0428376	NA	150.48	74.2903	7.23343	6.2151	dephospho-CoA kinase
GJQ69_07390	sua	0.445365	0.856646	284.114	210.227	8.15033	7.71581	threonylcarbamoyl-AMP synthase
GJQ69_07395	prfA	0.510426	0.467933	161.333	146.26	7.3339	7.19239	peptide chain release factor 1
GJQ69_07400	-	0.6302	0.118325	84.6449	89.9548	6.40335	6.49113	DUF951 family protein
GJQ69_07405	birA	-0.7744	0.0838796	141.545	58.4218	7.14511	5.86843	biotin--[acetyl-CoA-carboxylase] ligase
GJQ69_07410	mscS	-0.93145	0.0970574	135.313	48.5813	7.08015	5.60233	mechanosensitive ion channel
GJQ69_07415	rlmI	-0.600783	0.240297	232.47	110.987	7.8609	6.79424	methyltransferase domain-containing protein
GJQ69_07420	-	-1.06855	0.502817	2717.37	1019.85	11.408	9.99414	hypothetical protein
GJQ69_07425	-	-0.976491	0.602059	84.0341	33.6819	6.3929	5.0739	hypothetical protein
GJQ69_07430	-	-0.191556	0.954689	368.664	257.602	8.52616	8.009	AbrB/MazE/SpoVT family DNA-binding domain-containing protein
GJQ69_07435	spmA	-0.995718	0.240297	41.8891	15.803	5.3885	3.98213	spore maturation protein A
GJQ69_07440	spmB	-1.09994	0.0716353	33.7787	11.4379	5.07804	3.51575	spore maturation protein
GJQ69_07445	-	-1.68452	1.06953e-07	398.772	88.0532	8.63942	6.4603	M24 family metallopeptidase
GJQ69_07450	nfo	-1.48003	0.129282	91.2883	24.3931	6.51236	4.6084	deoxyribonuclease IV
GJQ69_07455	ttcA	-0.487656	0.407762	99.687	51.9824	6.63933	5.69995	tRNA 2-thiocytidine biosynthesis protein TtcA
GJQ69_07460	folT	-1.08102	0.0718517	1777.17	608.524	10.7954	9.24917	folate family ECF transporter S component
GJQ69_07465	gatB	-0.737792	0.150112	5264.78	2296.95	12.3622	11.1655	Asp-tRNA(Asn)/Glu-tRNA(Gln) amidotransferase subunit GatB
GJQ69_07470	sigE	0.0773809	0.926789	63.1825	48.2695	5.98145	5.59304	RNA polymerase sporulation sigma factor SigE
GJQ69_07475	-	0.329732	0.837853	71.873	69.7883	6.16738	6.12491	hypothetical protein
GJQ69_07480	-	0.346484	0.54805	114.711	104.63	6.84185	6.70915	GNAT family N-acetyltransferase
GJQ69_07485	-	0.324874	0.865334	29.4762	28.5052	4.88148	4.83315	DNA-binding response regulator
GJQ69_07490	-	0.879957	0.105651	10.1598	13.156	3.3448	3.71765	heavy metal-binding domain-containing protein
GJQ69_07495	-	0.878462	0.407712	41.2727	47.5902	5.36712	5.57259	hypothetical protein
GJQ69_07500	-	-1.07607	0.250447	125.732	40.8078	6.97421	5.35077	aminopeptidase
GJQ69_07505	-	-0.713644	0.318278	116.894	51.0584	6.86905	5.67408	aminopeptidase
GJQ69_07510	-	-0.577831	0.340353	15.4436	7.52455	3.94894	2.9116	AsnC family transcriptional regulator
GJQ69_07515	-	-0.216495	0.860976	238.662	153.312	7.89883	7.26033	hypothetical protein
GJQ69_07520	rnmV	-0.181943	0.884312	42.4905	27.289	5.40907	4.77025	DUF4093 domain-containing protein
GJQ69_07525	holA	-0.153456	0.890449	38.6265	21.8934	5.27152	4.45242	DNA polymerase III subunit delta
GJQ69_07530	-	-0.251645	0.809162	110.502	58.5606	6.78793	5.87186	DUF4131 domain-containing protein
GJQ69_07535	apt	-0.93968	0.552773	664.079	269.933	9.37521	8.07646	adenine phosphoribosyltransferase
GJQ69_07540	hinT	-0.97793	0.291144	547.918	207.323	9.09782	7.69574	HIT domain-containing protein
GJQ69_07545	alaS	-0.384795	0.504759	403.025	222.351	8.65473	7.7967	alanine--tRNA ligase
GJQ69_07550	pbpI	-0.339507	0.809162	19.8599	11.711	4.31179	3.54979	penicillin-binding protein 2
GJQ69_07555	yegQ	0.206651	0.866996	612.913	505.295	9.25954	8.98098	U32 family peptidase
GJQ69_07560	mltG	0.147096	0.884312	492.433	377.542	8.94378	8.56049	endolytic transglycosylase MltG
GJQ69_07565	ygfA	0.184392	0.815649	282.983	213.394	8.14457	7.73737	5-formyltetrahydrofolate cyclo-ligase
GJQ69_07570	thiJ	0.370469	0.527344	298.472	256.108	8.22145	8.00061	DJ-1 family protein
GJQ69_07575	tmk	0.318693	0.698002	390.369	346.291	8.60869	8.43584	thymidylate kinase
GJQ69_07580	thyX	0.553589	0.469086	507.458	531.521	8.98714	9.05398	FAD-dependent thymidylate synthase
GJQ69_07585	-	-0.0903313	0.919446	7.57691	5.03256	2.92161	2.33129	hypothetical protein
GJQ69_07590	pcrA	0.237592	0.698002	1130.53	917.298	10.1428	9.84125	AAA family ATPase
GJQ69_07595	-	0.995599	0.32015	85.2071	112.23	6.4129	6.81032	helix-turn-helix domain-containing protein
GJQ69_07600	-	-2.47314	9.65753e-09	8848.86	1116.64	13.1113	10.1249	radical SAM protein
GJQ69_07605	-	-0.182344	0.932595	2.192	1.45016	1.13225	0.536209	tRNA-Gln
GJQ69_07610	-	NA	NA	0	0	NA	NA	tRNA-His
GJQ69_07615	-	NA	NA	0	0	NA	NA	tRNA-Arg
GJQ69_07620	-	-0.877006	0.138675	34.9295	13.0948	5.12637	3.71092	tRNA-Gly
GJQ69_07625	-	-0.592786	0.29262	713.7	333.797	9.47917	8.38283	hypothetical protein
GJQ69_07630	-	-0.529848	0.527339	661.043	327.379	9.3686	8.35482	DegV family EDD domain-containing protein
GJQ69_07635	-	0.890056	0.227157	1630.16	2158.26	10.6708	11.0757	AAA domain-containing protein
GJQ69_07640	pgsA	0.171741	0.809162	172.347	136.111	7.42917	7.08864	CDP-alcohol phosphatidyltransferase family protein
GJQ69_07645	-	0.405945	0.431332	133.224	117.659	7.05771	6.87847	hypothetical protein
GJQ69_07650	-	0.139379	0.869976	295.325	212.778	8.20616	7.73321	hypothetical protein
GJQ69_07655	truA	0.248214	0.790696	193.146	146.766	7.59355	7.19738	tRNA pseudouridine(38-40) synthase TruA
GJQ69_07660	ecfT	0.226523	0.784677	230.004	174.746	7.84551	7.44911	energy-coupling factor transporter transmembrane protein EcfT
GJQ69_07665	ecfA2	0.0710313	0.962517	228.173	179.471	7.83399	7.48761	energy-coupling factor transporter ATPase
GJQ69_07670	ecfA	0.188433	0.872461	293.464	240.317	8.19704	7.9088	energy-coupling factor transporter ATPase
GJQ69_07675	rlmI	0.252239	0.823476	313.27	266.283	8.29126	8.05682	SAM-dependent methyltransferase
GJQ69_07680	glmM	0.266243	0.797355	526.94	453.621	9.04149	8.82534	phosphoglucosamine mutase
GJQ69_07685	ruvB	-0.0541384	0.950483	160.582	101.702	7.32717	6.66821	Holliday junction branch migration DNA helicase RuvB
GJQ69_07690	ruvA	0.108363	0.936119	69.7734	55.6301	6.12461	5.79779	Holliday junction branch migration protein RuvA
GJQ69_07695	ruvC	0.490141	0.358795	97.5261	89.3773	6.60772	6.48184	crossover junction endodeoxyribonuclease RuvC
GJQ69_07700	pap	-0.0866634	0.946967	26.2367	18.7409	4.71352	4.22812	polyphosphate:AMP phosphotransferase
GJQ69_07705	-	-0.124212	0.961964	76.0355	36.6233	6.2486	5.19469	hypothetical protein
GJQ69_07710	thrE	0.258887	NA	84.3625	49.3305	6.39853	5.62441	hypothetical protein
GJQ69_07715	-	-0.0598206	NA	89.4888	39.9297	6.48363	5.31939	hypothetical protein
GJQ69_07720	-	0.284772	NA	140.665	89.0758	7.13612	6.47696	hypothetical protein
GJQ69_07725	-	0.359924	0.748142	136.616	109.859	7.09398	6.77951	alpha/beta hydrolase fold domain-containing protein
GJQ69_07730	rhlE	0.348784	0.499608	461.419	410.738	8.84993	8.68208	DEAD/DEAH box helicase
GJQ69_07735	pdp	0.251275	0.714519	260.901	209.091	8.02736	7.70799	pyrimidine-nucleoside phosphorylase
GJQ69_07740	deoC	0.310359	0.572402	142.259	120.971	7.15238	6.91852	deoxyribose-phosphate aldolase
GJQ69_07745	rbsC	0.402954	0.611335	476.524	400.69	8.8964	8.64634	ABC transporter permease
GJQ69_07750	rbsC-1	0.755819	0.544196	480.704	462.254	8.90901	8.85254	ABC transporter permease
GJQ69_07755	rbsA2	0.636272	0.504759	444.305	414.551	8.79541	8.6954	ATP-binding cassette domain-containing protein
GJQ69_07760	yufN	0.568499	0.676253	2464.26	2145.12	11.2669	11.0668	BMP family ABC transporter substrate-binding protein
GJQ69_07765	deoB	1.05438	0.322804	1912.01	2231.38	10.9009	11.1237	phosphopentomutase
GJQ69_07770	oppA	-0.854823	0.0691177	3715.6	1488.17	11.8594	10.5393	peptide ABC transporter substrate-binding protein
GJQ69_07775	oppB	-0.851703	0.196943	987.344	390.678	9.94741	8.60984	peptide ABC transporter permease subunit
GJQ69_07780	oppC	-0.792875	0.244693	776.071	326.191	9.60005	8.34957	peptide ABC transporter permease subunit
GJQ69_07785	oppD	-1.06622	0.204931	1082.83	362.501	10.0806	8.50184	peptide ABC transporter ATP-binding protein
GJQ69_07790	oppF	-1.13053	0.119781	1107.18	367.218	10.1127	8.52049	peptide ABC transporter ATP-binding protein
GJQ69_07795	proC	-0.298063	0.600705	194.949	106.591	7.60696	6.73594	pyrroline-5-carboxylate reductase
GJQ69_07800	graR	0.655721	0.288976	27.0158	27.1342	4.75573	4.76204	response regulator
GJQ69_07805	-	0.691696	0.405849	57.8913	57.2303	5.85527	5.83871	sensor histidine kinase
GJQ69_07810	-	2.58236	NA	112.153	333.876	6.80933	8.38317	ATP-binding cassette domain-containing protein
GJQ69_07815	-	2.70895	NA	197.329	628.249	7.62446	9.29519	FtsX-like permease family protein
GJQ69_07820	coaX	0.796458	0.302539	396.765	428.723	8.63214	8.7439	type III pantothenate kinase
GJQ69_07825	panT	1.065	0.195022	338.691	430.379	8.40383	8.74946	ECF transporter S component
GJQ69_07830	coaBC	0.826873	0.29262	455.793	495.893	8.83224	8.95389	bifunctional phosphopantothenoylcysteine decarboxylase/phosphopantothenate--cysteine ligase CoaBC
GJQ69_07835	-	0.507447	0.557333	120.067	106.215	6.90769	6.73084	DUF1540 domain-containing protein
GJQ69_07840	cobB	-0.819173	0.246788	128.082	45.3516	7.00093	5.50308	NAD-dependent protein deacylase
GJQ69_07845	yngJ	0.969376	0.308851	2450.49	2879.61	11.2589	11.4917	acyl-CoA dehydrogenase
GJQ69_07850	fprA2	0.783395	0.500849	2144.85	2162.8	11.0667	11.0787	MBL fold metallo-hydrolase
GJQ69_07855	udgA	0.0948432	0.949175	239.286	181.799	7.90259	7.5062	uracil-DNA glycosylase
GJQ69_07860	adh	0.749656	0.0667639	52.8882	62.6175	5.72488	5.96849	iron-containing alcohol dehydrogenase
GJQ69_07865	-	0.454274	0.859987	274.823	298.921	8.10236	8.22362	Rrf2 family transcriptional regulator
GJQ69_07870	-	1.20454	0.00370604	293.984	490.078	8.19959	8.93687	major facilitator
GJQ69_07875	larC	2.22383	0.000691836	161.839	495.281	7.33842	8.9521	nickel pincer cofactor biosynthesis protein LarC
GJQ69_07880	-	2.38109	0.00370604	80.6114	264.029	6.33291	8.04455	nickel pincer cofactor biosynthesis protein LarB
GJQ69_07885	-	2.8458	0.000195452	113.099	619.519	6.82144	9.275	ATP-dependent sacrificial sulfur transferase LarE
GJQ69_07890	hydE	0.499276	0.254866	157.15	152.542	7.29599	7.25306	[FeFe] hydrogenase H-cluster radical SAM maturase HydE
GJQ69_07895	-	0.3168	0.795371	4.4593	4.06701	2.15682	2.02397	hypothetical protein
GJQ69_07900	-	0.213613	0.883317	6.17929	4.99086	2.62744	2.31929	TetR family transcriptional regulator
GJQ69_07905	-	1.13988	0.101009	1.93486	2.87579	0.952231	1.52396	hypothetical protein
GJQ69_07910	-	-0.880791	0.750152	0.629124	0.215068	-0.668583	-2.21714	sigma-70 family RNA polymerase sigma factor
GJQ69_07915	-	2.17347	0.105651	143.254	352.418	7.16244	8.46114	AsnC family transcriptional regulator
GJQ69_07920	acs	2.12151	0.123316	231.988	543.021	7.85791	9.08486	acetyl-CoA synthetase
GJQ69_07925	-	0.900233	0.216256	1.36432	1.78812	0.448187	0.83844	TraM recognition domain-containing protein
GJQ69_07930	-	-0.0923804	0.954689	7.13964	4.97559	2.83585	2.31487	PadR family transcriptional regulator
GJQ69_07935	-	0.386852	0.69617	37.9445	34.6787	5.24582	5.11598	hypothetical protein
GJQ69_07940	-	-0.342543	0.775127	49.2686	28.1963	5.6226	4.81743	DUF1648 domain-containing protein
GJQ69_07945	-	-0.371242	0.856646	1.16098	0.680355	0.21534	-0.55564	peptidase M23
GJQ69_07950	-	-0.164757	0.872461	29.3813	18.3322	4.87683	4.19631	GNAT family N-acetyltransferase
GJQ69_07955	-	-0.490048	0.880719	0.858765	0.486267	-0.219665	-1.04018	tRNA-Leu
GJQ69_07960	cspA	0.415534	0.889892	5440.81	5752.15	12.4096	12.4899	cold-shock protein
GJQ69_07965	-	0.96205	0.0849468	207.329	296.519	7.69578	8.21198	ADP-ribosylglycohydrolase family protein
GJQ69_07970	-	0.771296	0.20679	130.979	161.545	7.03319	7.33579	hypothetical protein
GJQ69_07975	tsf	0.367358	0.707241	795.474	758.566	9.63567	9.56713	elongation factor Ts
GJQ69_07980	rpsB	0.515123	0.504759	778.485	813.274	9.60453	9.6676	30S ribosomal protein S2
GJQ69_07985	spoVFB	-0.205265	0.867692	7.66891	4.93191	2.93902	2.30215	dipicolinate synthase subunit B
GJQ69_07990	spoVFA	0.233265	0.88797	11.833	10.8126	3.56475	3.43464	dipicolinate synthase
GJQ69_07995	murC	-0.770177	0.34272	712.789	314.796	9.47733	8.29827	UDP-N-acetylmuramate--L-alanine ligase
GJQ69_08000	mbl	-0.243426	0.865334	512.921	325.661	9.00259	8.34723	rod shape-determining protein MreB
GJQ69_08005	comF	-0.290978	0.591052	54.3175	30.6324	5.76334	4.93699	ComF family protein
GJQ69_08010	recD2	-0.0278984	0.970048	241.315	169.402	7.91477	7.40431	ATP-dependent RecD-like DNA helicase
GJQ69_08015	-	-2.30981	0.0308038	2.77886	0.382583	1.47449	-1.38616	hypothetical protein
GJQ69_08020	metK	-2.29155	9.85156e-06	2977.67	391.651	11.54	8.61342	methionine adenosyltransferase
GJQ69_08025	ribU	4.13135	NA	42.8126	369.017	5.41996	8.52754	ECF transporter S component
GJQ69_08030	capA	0.0933362	0.916196	246.012	177.546	7.94258	7.47205	hypothetical protein
GJQ69_08035	tuf	0.226809	0.809162	9276.96	7513.62	13.1794	12.8753	elongation factor Tu
GJQ69_08040	fusA	-0.0922557	0.942099	7854.11	5495.73	12.9392	12.4241	elongation factor G
GJQ69_08045	rpsG	0.0903871	0.946585	1551.67	1258.83	10.5996	10.2979	30S ribosomal protein S7
GJQ69_08050	rpsL	0.17817	0.925768	2915.82	2561.07	11.5097	11.3225	30S ribosomal protein S12
GJQ69_08055	rpoC	0.20822	0.757239	4962	3863.73	12.2767	11.9158	DNA-directed RNA polymerase subunit beta'
GJQ69_08060	rpoB	0.299149	0.461653	3843.01	3265.19	11.908	11.673	DNA-directed RNA polymerase subunit beta
GJQ69_08065	-	0.0388187	0.962517	167.215	125.968	7.38556	6.97691	Rrf2 family transcriptional regulator
GJQ69_08070	sigA	0.044338	0.962066	488.942	370.409	8.93352	8.53298	RNA polymerase sigma factor RpoD
GJQ69_08075	dnaG	-0.128208	0.904433	244.767	148.692	7.93526	7.21618	DNA primase
GJQ69_08080	dgt	-0.212191	0.827175	168.152	105.83	7.39362	6.7256	deoxyguanosinetriphosphate triphosphohydrolase
GJQ69_08085	yigZ	1.20061	0.00746033	169.612	282.518	7.40609	8.1422	DUF1949 domain-containing protein
GJQ69_08090	rpmE	0.508431	0.756213	378.113	411.577	8.56267	8.68502	50S ribosomal protein L31
GJQ69_08095	vanY	-0.935849	0.204325	219.915	85.3601	7.7808	6.41549	hypothetical protein
GJQ69_08100	pyk	-0.984528	0.0273266	1067.23	376.725	10.0597	8.55737	pyruvate kinase
GJQ69_08105	-	-0.548941	0.379003	48.673	24.4727	5.60505	4.6131	DUF2179 domain-containing protein
GJQ69_08110	-	-0.633474	0.382037	218.516	93.1492	7.77159	6.54147	ATP-binding cassette domain-containing protein
GJQ69_08115	artQ	-0.539841	0.527344	143.108	63.3998	7.16096	5.98641	ABC transporter permease subunit
GJQ69_08120	-	-0.817447	0.394236	201.412	82.3871	7.654	6.36435	transporter substrate-binding domain-containing protein
GJQ69_08125	-	-0.763855	0.187994	13.8644	5.68056	3.79331	2.50603	nitroreductase family protein
GJQ69_08130	-	-0.942998	0.265544	28.7895	10.2524	4.84747	3.35789	hypothetical protein
GJQ69_08135	-	0.0942157	0.912591	453.928	323.752	8.82632	8.33875	TIGR01440 family protein
GJQ69_08140	-	-0.934696	0.173779	416.366	159.188	8.70171	7.31458	oligosaccharide flippase family protein
GJQ69_08145	-	0.515071	0.415203	34.7312	35.4568	5.11816	5.14799	ATP-binding cassette domain-containing protein
GJQ69_08150	-	0.303766	NA	58.8436	37.3988	5.87881	5.22492	ABC transporter permease
GJQ69_08155	-	0.396034	0.605942	80.8404	70.3327	6.337	6.13612	ABC transporter substrate-binding protein
GJQ69_08160	-	4.01794	1.24597e-05	53.7827	475.819	5.74907	8.89427	cytidylate kinase-like family protein
GJQ69_08165	-	3.69564	0.000120704	48.3292	337.135	5.59482	8.39718	DNA alkylation repair protein
GJQ69_08170	ogt	3.71858	NA	23.934	163.371	4.58099	7.35201	methylated-DNA--[protein]-cysteine S-methyltransferase
GJQ69_08175	-	0.893951	0.170983	43.6636	54.3408	5.44836	5.76396	ABC-2 transporter permease
GJQ69_08180	-	1.31233	0.00884933	29.9828	53.4602	4.90606	5.74039	ATP-binding cassette domain-containing protein
GJQ69_08185	-	1.34169	0.0795164	5.06494	8.35287	2.34055	3.06227	GntR family transcriptional regulator
GJQ69_08190	-	-0.370947	0.833507	219.436	129.804	7.77766	7.02019	hypothetical protein
GJQ69_08195	-	0.120807	0.912241	90.2974	64.2132	6.49661	6.0048	ATP-binding cassette domain-containing protein
GJQ69_08200	-	-0.0706983	0.945838	143.989	90.5497	7.16981	6.50064	nitrate ABC transporter substrate-binding protein
GJQ69_08205	-	-0.156472	0.925768	107.44	60.1586	6.74739	5.9107	ABC transporter permease subunit
GJQ69_08210	-	0.0291294	0.965004	35.95	25.3591	5.16792	4.66443	thiamine-binding protein
GJQ69_08215	pbpA2	-0.565316	0.713899	240.275	92.8234	7.90854	6.53642	penicillin-binding protein
GJQ69_08220	rodA	-0.270199	0.875259	396.12	188.489	8.62979	7.55834	FHA domain-containing protein
GJQ69_08225	pdxK	-0.688722	0.166138	167.914	72.8438	7.39157	6.18673	pyridoxamine kinase
GJQ69_08230	yqgF	-0.839201	0.550852	49.9282	16.7195	5.64178	4.06346	Holliday junction resolvase RuvX
GJQ69_08235	-	-0.961433	0.697091	108.947	29.335	6.76748	4.87455	histidine phosphatase family protein
GJQ69_08240	pyrD	-0.882099	0.65602	90.4948	27.2032	6.49976	4.76571	dihydroorotate dehydrogenase
GJQ69_08245	pyrK	-0.687421	0.745266	91.9746	32.2897	6.52316	5.013	dihydroorotate dehydrogenase electron transfer subunit
GJQ69_08250	pyrF	-0.807495	0.32015	86.132	32.1211	6.42848	5.00545	orotidine-5'-phosphate decarboxylase
GJQ69_08255	pyrC	-0.565407	0.605942	165.968	73.4025	7.37476	6.19776	amidohydrolase family protein
GJQ69_08260	pdxB	-0.281353	0.780894	2706.86	1440.79	11.4024	10.4926	3-phosphoglycerate dehydrogenase
GJQ69_08265	serC	-0.170175	0.883317	1919.86	1086.22	10.9068	10.0851	3-phosphoserine/phosphohydroxythreonine transaminase
GJQ69_08270	-	1.55631	NA	23.4792	35.4522	4.55331	5.1478	VOC family protein
GJQ69_08275	-	2.03031	NA	70.8267	138.374	6.14622	7.11243	NAD-dependent malic enzyme
GJQ69_08280	-	-1.11828	0.714436	455.407	168.416	8.83101	7.39588	DUF1292 domain-containing protein
GJQ69_08285	-	-0.384671	0.856301	342.918	190.302	8.42172	7.57215	6S RNA
GJQ69_08290	-	-0.189802	0.816236	27.451	17.1689	4.77879	4.10172	DUF1667 domain-containing protein
GJQ69_08295	-	-0.241629	0.803837	88.9155	51.5211	6.47436	5.68709	FAD-binding protein
GJQ69_08300	-	-0.174274	0.860976	65.5817	40.8429	6.03522	5.35201	FAD-dependent oxidoreductase
GJQ69_08305	glpF	1.38052	0.0545338	24.7369	41.1112	4.62859	5.36146	aquaporin
GJQ69_08310	glpK	0.932603	0.211744	55.2927	70.9198	5.78902	6.14812	glycerol kinase GlpK
GJQ69_08315	-	1.11837	0.0813589	16.5303	24.5567	4.04704	4.61804	TetR family transcriptional regulator
GJQ69_08320	glpP	0.911377	0.270427	19.3619	27.5294	4.27515	4.7829	glycerol-3-phosphate responsive antiterminator
GJQ69_08325	-	0.292429	0.85137	45.2274	42.6073	5.49912	5.41303	hypothetical protein
GJQ69_08330	dhaK	0.174562	0.890449	177.548	146.79	7.47206	7.19761	dihydroxyacetone kinase subunit DhaK
GJQ69_08335	dhaL	0.343913	0.784889	112.484	107.803	6.81358	6.75225	dihydroxyacetone kinase subunit L
GJQ69_08340	-	0.315347	0.79545	96.3348	88.3877	6.58999	6.46577	PTS-dependent dihydroxyacetone kinase phosphotransferase subunit DhaM
GJQ69_08345	-	0.0816795	0.913614	516.405	372.405	9.01236	8.54073	DegV family EDD domain-containing protein
GJQ69_08350	-	-0.0843521	0.930533	121.082	72.9056	6.91984	6.18796	IS3 family transposase
GJQ69_08355	-	0.363319	0.855601	1.41748	1.12404	0.503327	0.168692	helix-turn-helix domain-containing protein
GJQ69_08360	mltB	0.556614	0.249126	616.551	598.059	9.26808	9.22414	ABC transporter substrate-binding protein
GJQ69_08365	MA20_41470	0.59451	0.242981	534.128	526.447	9.06104	9.04014	DUF815 domain-containing protein
GJQ69_08370	-	1.23524	0.579638	0.307988	0.548441	-1.69905	-0.866591	tRNA-Ser
GJQ69_08375	-	-0.239417	0.895594	1.90549	1.18093	0.93016	0.239922	site-specific integrase
GJQ69_08380	pgmB	1.22462	0.229949	18.6065	24.9793	4.21774	4.64266	beta-phosphoglucomutase
GJQ69_08385	-	1.47852	0.186654	54.2217	83.478	5.7608	6.38332	glycosyl hydrolase
GJQ69_08390	-	2.01261	0.158393	18.4329	38.2602	4.20421	5.25777	ABC transporter permease subunit
GJQ69_08395	-	1.74849	0.124941	20.9587	38.3355	4.38947	5.26061	ABC transporter permease subunit
GJQ69_08400	-	1.67854	0.116163	39.6434	71.0104	5.30901	6.14996	glycoside hydrolase family 65 protein
GJQ69_08405	-	1.96904	0.00842768	25.1467	62.3485	4.6523	5.96228	metal-independent alpha-mannosidase
GJQ69_08410	-	1.22849	0.18309	33.0373	48.7754	5.04602	5.60808	LacI family DNA-binding transcriptional regulator
GJQ69_08415	-	0.873768	0.405571	164.118	182.079	7.35859	7.50842	extracellular solute-binding protein
GJQ69_08420	-	0.311978	0.829746	203.002	175.138	7.66535	7.45235	metal-dependent transcriptional regulator
GJQ69_08425	-	-1.73662	0.000680286	773.751	159.486	9.59573	7.31729	hypothetical protein
GJQ69_08430	pgm	-0.211617	0.875259	217.524	142.988	7.76503	7.15975	phospho-sugar mutase
GJQ69_08435	manA	-0.461759	0.64733	125.385	68.0574	6.97022	6.08868	mannose-6-phosphate isomerase
GJQ69_08440	glcK	-0.383363	0.69693	127.517	73.3436	6.99455	6.1966	ROK family protein
GJQ69_08445	-	-0.47122	0.737068	26.5233	14.8123	4.72919	3.88872	inorganic pyrophosphatase
GJQ69_08450	-	-0.430343	0.911863	0.238883	0.139478	-2.06562	-2.84189	hypothetical protein
GJQ69_08455	udk	-0.289438	0.884312	154.512	98.5984	7.27157	6.62349	uridine kinase
GJQ69_08460	iscU	-2.13853	0.0787355	980.095	176.1	9.93678	7.46025	SUF system NifU family Fe-S cluster assembly protein
GJQ69_08465	sufS	-2.01315	0.00104046	2976.4	539.539	11.5394	9.07558	SufS family cysteine desulfurase
GJQ69_08470	sufD	-1.98112	2.15776e-05	2079.45	361.81	11.022	8.49909	Fe-S cluster assembly protein SufD
GJQ69_08475	sufB	-1.9463	0.00185988	3187.15	534.505	11.6381	9.06206	Fe-S cluster assembly protein SufB
GJQ69_08480	sufC	-1.87351	1.24343e-05	979.041	194.356	9.93523	7.60256	Fe-S cluster assembly ATPase SufC
GJQ69_08485	-	-1.12519	0.0247319	1346.98	448.312	10.3955	8.80836	cation transport protein
GJQ69_08490	-	-1.09917	0.436615	109.685	41.0519	6.77723	5.35938	iron-only hydrogenase system regulator
GJQ69_08495	-	-1.12728	0.274785	221.34	79.9134	7.79012	6.32037	AAA family ATPase
GJQ69_08500	-	-1.49085	0.0559779	659.648	180.38	9.36555	7.4949	nitrogenase
GJQ69_08505	-	-1.22683	0.211595	428.037	143.419	8.74159	7.16409	oxidoreductase
GJQ69_08510	nifH	-1.37072	0.126103	279.052	84.033	8.12439	6.39288	AAA family ATPase
GJQ69_08515	-	-1.65998	0.0322716	730.127	178.521	9.512	7.47995	oxidoreductase
GJQ69_08520	-	-1.49621	0.0816992	571.069	157.655	9.15752	7.30063	nitrogenase molybdenum-iron protein
GJQ69_08525	hypF	-1.91985	0.00364854	1730.16	348.775	10.7567	8.44615	carbamoyltransferase HypF
GJQ69_08530	hypC	-1.88591	0.107743	67.9924	14.6499	6.0873	3.87282	HypC/HybG/HupF family hydrogenase formation chaperone
GJQ69_08535	hypD	-2.28816	0.000680286	933.133	146.897	9.86594	7.19866	hydrogenase maturation protein HypD
GJQ69_08540	hypE	-2.22237	0.00511411	1285.47	214.102	10.3281	7.74215	hydrogenase maturation protein HypE
GJQ69_08545	panD	-1.5301	0.437224	111.463	32.3105	6.80043	5.01393	aspartate 1-decarboxylase
GJQ69_08550	panC	-2.40079	0.173143	425.065	64.4743	8.73154	6.01065	pantoate--beta-alanine ligase
GJQ69_08555	panB	-2.36003	0.20679	418.23	66.5978	8.70815	6.0574	3-methyl-2-oxobutanoate hydroxymethyltransferase
GJQ69_08560	-	-2.04597	0.254866	451.798	88.1597	8.81953	6.46205	DUF2520 domain-containing protein
GJQ69_08565	-	0.51006	0.42186	105.678	96.3594	6.72353	6.59035	hypothetical protein
GJQ69_08570	ymdB	0.555506	0.491241	37.9582	34.5723	5.24634	5.11154	O-acetyl-ADP-ribose deacetylase
GJQ69_08575	atpD	1.49077	0.00663275	206.607	383.888	7.69075	8.58454	V-type ATP synthase subunit D
GJQ69_08580	atpB	1.62562	0.00595913	317.258	635.655	8.30951	9.3121	V-type ATP synthase subunit B
GJQ69_08585	atpA	1.57165	0.0222512	324.103	604.444	8.34031	9.23947	V-type ATP synthase subunit A
GJQ69_08590	atpF	1.39744	0.0273588	41.6158	70.5786	5.37906	6.14116	V-type ATP synthase subunit F
GJQ69_08595	atpC	1.6896	0.0434647	130.859	255.495	7.03187	7.99715	V-type ATP synthase subunit C
GJQ69_08600	atpE	1.52808	0.00721005	68.8648	128.029	6.1057	7.00032	V-type ATP synthase subunit E
GJQ69_08605	atpK	1.69795	0.0450875	75.0047	148.012	6.22891	7.20957	V-type ATP synthase subunit K
GJQ69_08610	atpI	1.8032	5.9364e-06	310.294	736.999	8.27749	9.52552	V-type ATP synthase subunit I
GJQ69_08615	atpG/H	1.78163	0.309687	44.5619	123.597	5.47774	6.9495	V-type ATP synthase subunit G/H
GJQ69_08620	-	1.66008	2.34663e-08	53.1703	114.394	5.73255	6.83786	NUDIX domain-containing protein
GJQ69_08625	dcd	0.591769	0.500764	231.977	245.919	7.85784	7.94204	dCTP deaminase
GJQ69_08630	bcd	2.26127	3.70126e-05	10010	31510.5	13.2892	14.9435	butyryl-CoA dehydrogenase
GJQ69_08635	etfA	2.70537	5.23466e-05	5955.35	23680.9	12.54	14.5314	electron transfer flavoprotein subunit alpha
GJQ69_08640	etfB	2.73499	1.01487e-05	4556.87	18813.2	12.1538	14.1995	electron transfer flavoprotein subunit beta
GJQ69_08645	ldh	3.17617	1.83054e-07	6294.18	35189.3	12.6198	15.1028	lactate dehydrogenase
GJQ69_08650	larA	4.02823	2.59634e-05	1746.06	16132.6	10.7699	13.9777	nickel-dependent lactate racemase
GJQ69_08655	lldP	3.98388	0.000127895	1205.01	11320.5	10.2348	13.4667	L-lactate permease
GJQ69_08660	uppP	-0.372025	0.478001	278.257	144.87	8.12027	7.17861	undecaprenyl-diphosphate phosphatase
GJQ69_08665	-	0.776744	0.19709	21.1638	24.281	4.40353	4.60176	hypothetical protein
GJQ69_08670	-	0.721592	0.737068	0.434654	0.489702	-1.20206	-1.03002	hypothetical protein
GJQ69_08675	-	-0.598139	0.460464	58.1903	24.4168	5.86271	4.6098	hypothetical protein
GJQ69_08680	csoR	-0.11908	0.962517	17.3318	12.6245	4.11535	3.65816	metal-sensing transcriptional repressor
GJQ69_08685	copA	-0.105968	0.929092	266.948	154.904	8.06041	7.27523	heavy metal translocating P-type ATPase
GJQ69_08690	ziaR	-0.0020512	0.998177	33.2772	21.5758	5.05646	4.43134	metalloregulator ArsR/SmtB family transcription factor
GJQ69_08695	cadA	0.590395	0.698002	128.501	111.337	7.00564	6.79879	cadmium-translocating P-type ATPase
GJQ69_08700	recA	0.806442	0.173143	584.691	655.337	9.19153	9.35609	recombinase RecA
GJQ69_08705	recX	0.792475	0.216432	218.878	240.269	7.77398	7.90851	regulatory protein RecX
GJQ69_08710	rimO	0.55102	0.431844	491.744	453.779	8.94176	8.82585	30S ribosomal protein S12 methylthiotransferase RimO
GJQ69_08715	pgsA	0.462773	0.803837	361.216	276.826	8.49672	8.11283	CDP-diacylglycerol--glycerol-3-phosphate 3-phosphatidyltransferase
GJQ69_08720	cysE	-1.63756	0.0964579	788.848	144.303	9.6236	7.17296	serine acetyltransferase
GJQ69_08725	cysS	-1.98408	0.00405433	1791.24	275.076	10.8067	8.10369	cysteine-tRNA ligase
GJQ69_08730	prmC	-0.709805	0.65126	83.7608	29.0772	6.3882	4.86181	peptide chain release factor N(5)-glutamine methyltransferase
GJQ69_08735	prmC	-0.741394	0.698002	51.2312	16.8697	5.67895	4.07636	DUF1385 domain-containing protein
GJQ69_08740	yclK	-0.164498	0.898649	132.566	73.2222	7.05056	6.19421	HAMP domain-containing protein
GJQ69_08745	-	-0.234173	0.856646	63.1503	39.2299	5.98072	5.29388	response regulator
GJQ69_08750	-	0.148084	0.875259	148.956	118.437	7.21875	6.88798	hypothetical protein
GJQ69_08755	glmS	-1.15386	0.0474618	1272.74	422.832	10.3137	8.72394	glutamine--fructose-6-phosphate transaminase (isomerizing)
GJQ69_08760	norV	0.847569	0.343668	893.186	983.698	9.80282	9.94207	MBL fold metallo-hydrolase
GJQ69_08765	-	0.237065	0.815649	64.2861	49.3241	6.00644	5.62422	glyoxalase
GJQ69_08770	gdhA	0.704462	0.32015	4664.8	5678.33	12.1876	12.4713	NADP-specific glutamate dehydrogenase
GJQ69_08775	prmA	-0.311294	0.745266	290.69	169.899	8.18334	7.40853	50S ribosomal protein L11 methyltransferase
GJQ69_08780	-	-0.330797	0.464316	249.378	139.152	7.96219	7.12051	oligosaccharide flippase family protein
GJQ69_08785	ilvA	-0.388841	0.550852	131.308	65.9213	7.03681	6.04267	threonine ammonia-lyase
GJQ69_08790	ilvN	-0.462291	0.340101	44.6291	22.3772	5.47991	4.48396	acetolactate synthase small subunit
GJQ69_08795	ilvB	-0.269265	0.632687	157.332	88.4782	7.29767	6.46725	biosynthetic-type acetolactate synthase large subunit
GJQ69_08800	thrS	-0.409917	0.51669	362.649	197.823	8.50243	7.62807	threonine--tRNA ligase
GJQ69_08805	rny	0.101369	0.930599	1461.09	1132.61	10.5128	10.1454	ribonuclease Y
GJQ69_08810	ymdB	-0.146815	0.884378	56.9146	37.0062	5.83073	5.20969	metallophosphoesterase
GJQ69_08815	yloV	0.69767	0.136384	1612.33	1759.5	10.6549	10.781	DAK2 domain-containing protein
GJQ69_08820	recG	0.971541	0.261946	176.144	232.746	7.46061	7.86261	ATP-dependent DNA helicase RecG
GJQ69_08825	-	0.673585	0.744193	30.9544	36.8797	4.95207	5.20476	hypothetical protein
GJQ69_08830	cytX	0.631146	0.186047	43.2839	45.2808	5.43576	5.50083	putative hydroxymethylpyrimidine transporter CytX
GJQ69_08835	thiD	0.750077	0.0834386	28.6451	34.0147	4.84022	5.08809	bifunctional hydroxymethylpyrimidine kinase/phosphomethylpyrimidine kinase
GJQ69_08840	lexA	0.348009	0.869976	172.075	165.03	7.4269	7.36658	transcriptional repressor LexA
GJQ69_08845	-	2.09906	0.00715564	75.8083	220.513	6.24428	7.78472	peptidoglycan DD-metalloendopeptidase family protein
GJQ69_08850	-	2.04236	0.0415278	122.338	379.805	6.93473	8.56912	hypothetical protein
GJQ69_08855	spoIIID	0.997206	0.14052	2.76818	3.5552	1.46894	1.82993	sporulation transcriptional regulator SpoIIID
GJQ69_08860	-	-0.77182	0.618624	92.6126	41.5252	6.53314	5.37592	ArsC family transcriptional regulator
GJQ69_08865	mtnN	-0.431801	0.57985	93.8247	44.7428	6.5519	5.48358	5'-methylthioadenosine/adenosylhomocysteine nucleosidase
GJQ69_08870	-	0.528822	0.874686	0.768821	0.864714	-0.37928	-0.209704	tRNA-Asn
GJQ69_08875	-	-0.187407	0.943262	23.963	16.1219	4.58274	4.01095	5S ribosomal RNA
GJQ69_08880	-	-0.248968	0.936119	0.615135	0.367132	-0.701025	-1.44563	tRNA-Glu
GJQ69_08885	-	-1.98956	0.827175	0.121507	0.0146221	-3.04089	-6.09571	tRNA-Lys
GJQ69_08890	-	1.2762	0.289174	671.061	931.937	9.3903	9.86409	23S ribosomal RNA
GJQ69_08895	-	-0.145279	0.91136	103.832	71.3983	6.69811	6.15782	tRNA-Ile
GJQ69_08900	-	-0.311783	0.605942	60.9371	34.5248	5.92925	5.10956	tRNA-Ala
GJQ69_08905	-	1.39177	0.326435	71.155	145.44	6.15289	7.18428	16S ribosomal RNA
GJQ69_08910	-	0.371154	0.869976	25.2172	18.0182	4.65634	4.17138	hypothetical protein
GJQ69_08915	spoIIE	1.18092	0.527344	4.57059	5.70783	2.19238	2.51294	SpoIIE family protein phosphatase
GJQ69_08920	-	-1.58138	0.0219965	376.578	80.1865	8.5568	6.32529	aminotransferase class I/II-fold pyridoxal phosphate-dependent enzyme
GJQ69_08925	trpS	-1.24188	0.257136	235.577	77.5634	7.88006	6.2773	tryptophan--tRNA ligase
GJQ69_08930	mprF	-0.168709	0.856646	169.488	98.4138	7.40504	6.62079	flippase-like domain-containing protein
GJQ69_08935	-	-0.666819	0.63752	12.4125	6.12822	3.63372	2.61547	HAD-IC family P-type ATPase
GJQ69_08940	-	-1.36969	0.383245	72.041	22.3457	6.17075	4.48192	hypothetical protein
GJQ69_08945	-	-1.37711	0.340753	38.3054	11.6058	5.25948	3.53678	rubredoxin
GJQ69_08950	-	-0.822725	0.0662552	79.1159	30.0253	6.3059	4.90811	ECF transporter S component
GJQ69_08955	-	-0.778713	0.250447	73.6593	27.9062	6.20279	4.80251	ATP-binding cassette domain-containing protein
GJQ69_08960	-	-0.661538	0.251288	52.4299	22.5579	5.71232	4.49556	hypothetical protein
GJQ69_08965	-	1.63278	0.0394423	431.31	910.637	8.75258	9.83073	alpha amylase
GJQ69_08970	-	-0.864984	0.324916	4.09137	1.65785	2.03259	0.729316	hypothetical protein
GJQ69_08975	treR	2.24424	0.02615	5.95989	21.899	2.57529	4.4528	trehalose operon repressor
GJQ69_08980	treC	1.34846	0.0189697	20.5022	37.9055	4.3577	5.24434	trehalose-6-phosphate hydrolase
GJQ69_08985	treB	0.778325	0.19643	56.7418	68.3663	5.82634	6.09521	PTS beta-glucoside transporter subunit IIABC
GJQ69_08990	expZ	0.126839	0.890449	128.868	92.028	7.00976	6.524	Lsa family ABC-F type ribosomal protection protein
GJQ69_08995	-	-0.256477	0.867692	43.9085	22.3641	5.45643	4.48311	serine hydrolase
GJQ69_09000	-	-0.222833	0.815649	32.8367	18.1511	5.03724	4.18198	helix-turn-helix domain-containing protein
GJQ69_09005	-	-1.05034	0.028041	20.2911	7.03014	4.34278	2.81355	IS3 family transposase
GJQ69_09010	-	-0.5636	0.841365	1.53216	0.820405	0.615569	-0.285592	helix-turn-helix domain-containing protein
GJQ69_09015	-	-0.170304	0.829746	31.3806	18.8184	4.9718	4.23407	restriction endonuclease
GJQ69_09020	-	-0.652065	0.260993	108.801	49.9489	6.76555	5.64238	DNA (cytosine-5-)-methyltransferase
GJQ69_09025	-	-0.771499	0.12218	29.5327	11.4064	4.88424	3.51177	hypothetical protein
GJQ69_09030	-	-0.584532	0.565194	20.5977	8.40248	4.36441	3.07081	hypothetical protein
GJQ69_09035	-	-1.41188	0.250204	500.653	115.629	8.96767	6.85336	IS3 family transposase
GJQ69_09040	-	-1.69689	0.200956	270.812	53.4807	8.08115	5.74095	hypothetical protein
GJQ69_09045	-	0.75578	0.382037	11.7057	12.6204	3.54914	3.65769	terminase
GJQ69_09050	-	0.650029	0.483374	24.8787	23.8925	4.63684	4.57849	DNA modification methylase
GJQ69_09055	-	-0.0405411	0.987596	60.4266	28.0392	5.91711	4.80937	hypothetical protein
GJQ69_09060	-	-1.52565	0.242981	244.723	54.1095	7.935	5.75781	hypothetical protein
GJQ69_09065	-	-1.441	0.254796	537.438	119.75	9.06996	6.90388	IS3 family transposase
GJQ69_09070	-	-1.13394	0.0254447	80.7936	25.8313	6.33617	4.69105	recombinase family protein
GJQ69_09075	rumA	-0.660392	0.150117	143.701	60.3018	7.16692	5.91413	23S rRNA (uracil(1939)-C(5))-methyltransferase RlmD
GJQ69_09080	-	0.0671013	0.948206	122.055	80.8012	6.93139	6.3363	SDR family NAD(P)-dependent oxidoreductase
GJQ69_09085	yuiD	-0.705724	0.488298	162.4	73.7327	7.34341	6.20423	divergent PAP2 family protein
GJQ69_09090	-	-0.405281	0.479442	41.2312	20.8031	5.36566	4.37873	arginase family protein
GJQ69_09095	-	0.371939	0.554058	731.303	636.069	9.51433	9.31304	peptidoglycan DD-metalloendopeptidase family protein
GJQ69_09100	ftsX	0.991345	0.340753	364.601	419.763	8.51018	8.71343	FtsX-like permease family protein
GJQ69_09105	ftsE	0.900076	0.136384	275.893	326.12	8.10796	8.34926	cell division ATP-binding protein FtsE
GJQ69_09110	-	0.721016	0.0212421	1193.8	1347.37	10.2213	10.3959	PucR family transcriptional regulator
GJQ69_09115	msmX	1.74665	0.0023246	863.444	1907.87	9.75396	10.8977	sn-glycerol-3-phosphate ABC transporter ATP-binding protein UgpC
GJQ69_09120	rsuA	0.835523	0.321761	108.897	130.289	6.76682	7.02558	pseudouridine synthase
GJQ69_09125	-	-0.322215	0.829746	5.68003	3.00351	2.5059	1.58665	DUF4830 domain-containing protein
GJQ69_09130	-	-0.000160704	0.999742	12.409	8.04333	3.63332	3.00779	D-alanyl-D-alanine carboxypeptidase family protein
GJQ69_09135	-	-0.0365406	0.972615	3.16128	2.13554	1.66051	1.0946	tRNA-Thr
GJQ69_09140	hydF	-0.00126229	0.998177	84.2116	57.8604	6.39595	5.8545	[FeFe] hydrogenase H-cluster maturation GTPase HydF
GJQ69_09145		-0.202317	0.714436	412.721	244.509	8.68902	7.93375	argininosuccinate lyase
GJQ69_09150	fruA	0.364847	0.741587	492.661	389.711	8.94445	8.60626	PTS fructose transporter subunit IIC
GJQ69_09155	-	-2.81361	0.000710881	1765.06	190.398	10.7855	7.57288	DUF4340 domain-containing protein
GJQ69_09160	-	-3.28628	0.000288878	1813.87	133.947	10.8249	7.06552	hypothetical protein
GJQ69_09165	-	-3.32637	0.000361142	423.287	29.2904	8.72549	4.87236	ABC transporter permease subunit
GJQ69_09170	ccmA	-2.61576	0.000680286	602.649	76.6138	9.23518	6.25953	ATP-binding cassette domain-containing protein
GJQ69_09175	-	-0.424457	0.674632	718.486	393.296	9.48882	8.61947	DUF1015 family protein
GJQ69_09180	ilvI	-0.0995526	0.932611	2831.7	1908.75	11.4675	10.8984	biosynthetic-type acetolactate synthase large subunit
GJQ69_09185	ilvN	-0.607408	0.502384	596.482	277.117	9.22033	8.11435	acetolactate synthase small subunit
GJQ69_09190	ilvC	-0.942692	0.253752	5560.29	2215.9	12.4409	11.1137	ketol-acid reductoisomerase
GJQ69_09195	-	-0.991385	0.289174	207.89	80.7001	7.69968	6.3345	DUF975 family protein
GJQ69_09200	-	-1.49848	0.000454886	825.581	213.208	9.68927	7.73612	oligosaccharide flippase family protein
GJQ69_09205	-	-2.62207	4.82067e-05	250.44	31.0501	7.96832	4.95653	TIGR04002 family protein
GJQ69_09210	-	0.00147233	0.998309	388.288	239.003	8.60098	7.90089	O-antigen polysaccharide polymerase Wzy
GJQ69_09215	-	-0.0678976	0.952589	403.873	240.694	8.65776	7.91105	glycosyltransferase
GJQ69_09220	-	-0.218122	0.858094	371.31	202.511	8.53648	7.66186	hypothetical protein
GJQ69_09225	-	-0.45951	0.57985	662.672	308.937	9.37215	8.27117	hypothetical protein
GJQ69_09230	-	-0.551825	0.383245	535.919	237.316	9.06587	7.89067	glycosyltransferase
GJQ69_09235	-	-0.731285	0.221402	609.94	235.182	9.25252	7.87764	hypothetical protein
GJQ69_09240	-	0.519108	0.20275	57.8934	55.8135	5.85533	5.80254	DUF4230 domain-containing protein
GJQ69_09245	-	0.614107	0.795718	600.381	722.469	9.22973	9.49679	hypothetical protein
GJQ69_09250	-	-0.520884	0.380872	123.919	62.5967	6.95325	5.96802	HAD hydrolase-like protein
GJQ69_09255	-	-0.689332	0.274105	154.196	69.6221	7.26863	6.12147	NINE protein
GJQ69_09260	ychF	0.123213	0.882244	853.863	649.056	9.73786	9.3422	redox-regulated ATPase YchF
GJQ69_09265	rbr	0.0990027	0.962517	944.56	794.3	9.8835	9.63354	rubrerythrin family protein
GJQ69_09270	-	-0.0146849	0.987596	35.9258	25.4844	5.16695	4.67154	VanZ family protein
GJQ69_09275	tadA	0.317215	0.841365	24.6733	18.0963	4.62488	4.17763	tRNA-specific adenosine deaminase
GJQ69_09280	-	0.534228	0.504759	100.509	90.2665	6.65118	6.49612	CPBP family intramembrane metalloprotease
GJQ69_09285	-	0.318197	0.781409	67.7594	52.7129	6.08235	5.72008	MATE family efflux transporter
GJQ69_09290	-	-0.255597	0.882244	2.09339	1.30623	1.06584	0.385407	hypothetical protein
GJQ69_09295	ldh	-0.84944	0.32015	299.05	127.662	8.22424	6.99619	L-lactate dehydrogenase
GJQ69_09300	mutS2	0.190863	0.868936	390.353	321.136	8.60864	8.32704	endonuclease MutS2
GJQ69_09305	recO	0.0952031	0.90953	69.0007	51.9428	6.10854	5.69885	DNA repair protein RecO
GJQ69_09310	era	0.32164	0.719015	217.96	173.818	7.76792	7.44143	GTPase Era
GJQ69_09315	dgkA	0.401851	0.68213	121.32	100.049	6.92267	6.64456	diacylglycerol kinase family protein
GJQ69_09320	ybeY	0.436193	0.458147	109.887	101.551	6.77988	6.66605	rRNA maturation RNase YbeY
GJQ69_09325	phoH	0.596844	0.678521	90.2971	78.6334	6.49661	6.29707	AAA family ATPase
GJQ69_09330	-	-0.16449	0.912591	10.1084	6.78341	3.33749	2.76201	hypothetical protein
GJQ69_09335	-	0.217803	0.946967	0.496295	0.463509	-1.01073	-1.10933	sporulation protein
GJQ69_09340	ylbJ	-0.205527	0.920639	20.2277	13.6627	4.33826	3.77217	hypothetical protein
GJQ69_09345	-	0.120719	0.943307	19.3183	16.025	4.27189	4.00225	hypothetical protein
GJQ69_09350	pfl	-0.37169	0.866996	6415.74	3819.14	12.6474	11.899	pyruvate formate-lyase
GJQ69_09355	pflA	-0.386873	0.860976	2164.92	1273.11	11.0801	10.3141	pyruvate formate lyase-activating protein
GJQ69_09360	dapL2	-0.777269	0.246788	337.495	146.91	8.39872	7.19879	aminotransferase class I/II-fold pyridoxal phosphate-dependent enzyme
GJQ69_09365	-	-0.592303	0.798341	91.7228	48.4626	6.51921	5.5988	hypothetical protein
GJQ69_09370	trpA	-0.517354	0.635683	178	94.739	7.47573	6.56589	tryptophan synthase subunit alpha
GJQ69_09375	trpB	-0.484842	0.705247	238.223	132.511	7.89617	7.04996	tryptophan synthase subunit beta
GJQ69_09380	-	-0.358953	0.639062	33.7948	18.3162	5.07873	4.19505	hypothetical protein
GJQ69_09385	-	-0.463061	0.527344	63.6364	30.6981	5.99178	4.94008	hypothetical protein
GJQ69_09390	-	0.18634	0.908168	423.797	361.777	8.72723	8.49896	CpXC protein
GJQ69_09395	-	0.00182358	0.998177	307.519	204.127	8.26453	7.67332	hypothetical protein
GJQ69_09400	mnmA	-0.0754036	0.929092	530.881	331.351	9.05224	8.37222	tRNA 2-thiouridine(34) synthase MnmA
GJQ69_09405	clcA	-0.364259	0.766118	133.277	64.5864	7.05829	6.01316	chloride channel protein
GJQ69_09410	-	0.158452	0.916522	48.9384	41.0362	5.6129	5.35883	GNAT family N-acetyltransferase
GJQ69_09415	pgm	0.39395	0.664865	1647.56	1572.04	10.6861	10.6184	phospho-sugar mutase
GJQ69_09420	-	0.492387	0.678771	64.3206	54.3933	6.00721	5.76536	YfcE family phosphodiesterase
GJQ69_09425	-	0.668236	0.698002	20.5355	18.0233	4.36005	4.17179	hypothetical protein
GJQ69_09430	-	0.604403	0.554058	26.6054	24.308	4.73365	4.60336	hypothetical protein
GJQ69_09435	-	0.75925	0.544196	25.6242	25.1285	4.67944	4.65125	hypothetical protein
GJQ69_09440	proA	0.584992	0.63889	146.153	129.399	7.19134	7.01568	glutamate-5-semialdehyde dehydrogenase
GJQ69_09445	proB	0.52431	0.58861	78.4126	70.1839	6.29301	6.13307	glutamate 5-kinase
GJQ69_09450	-	1.05163	0.436615	15.4487	18.1649	3.94941	4.18308	DUF378 domain-containing protein
GJQ69_09455	pnp	1.04054	0.227368	79.3251	110.575	6.30971	6.78889	polyribonucleotide nucleotidyltransferase
GJQ69_09460	rpsO	0.507707	0.868993	642.894	725.51	9.32844	9.50285	30S ribosomal protein S15
GJQ69_09465	ribF	0.384739	0.757239	229.006	180.053	7.83924	7.49228	riboflavin biosynthesis protein RibF
GJQ69_09470	truB	0.271027	0.698002	197.754	155.381	7.62757	7.27967	tRNA pseudouridine(55) synthase TruB
GJQ69_09475	nrnA	0.394982	0.69693	257.035	211.44	8.00582	7.7241	bifunctional oligoribonuclease/PAP phosphatase NrnA
GJQ69_09480	rbfA	0.49613	0.196943	91.7468	89.6281	6.51959	6.48588	30S ribosome-binding factor RbfA
GJQ69_09485	infB	0.517442	0.340101	990.944	1019.05	9.95266	9.993	translation initiation factor IF-2
GJQ69_09490	-	0.379664	0.810328	64.3589	50.767	6.00807	5.66582	50S ribosomal protein L7ae
GJQ69_09495	ylxR	0.377678	0.695903	47.7818	39.344	5.57839	5.29807	DUF448 domain-containing protein
GJQ69_09500	nusA	0.5565	0.700042	287.609	247.051	8.16796	7.94866	transcription termination/antitermination protein NusA
GJQ69_09505	rimP	0.608791	0.527344	159.653	149.634	7.3188	7.22529	ribosome maturation factor RimP
GJQ69_09510	spoVT	0.100981	0.946967	68.4819	54.3853	6.09765	5.76515	AbrB/MazE/SpoVT family DNA-binding domain-containing protein
GJQ69_09515	rpe	0.352692	0.677476	70.8232	59.3714	6.14615	5.8917	ribulose-phosphate 3-epimerase
GJQ69_09520	-	-0.205096	0.890449	182.153	110.834	7.50901	6.79226	hypothetical protein
GJQ69_09525	-	3.04597	1.99289e-09	118.062	623.666	6.8834	9.28463	DUF348 domain-containing protein
GJQ69_09530	rpsI	0.39971	0.755197	902.177	906.083	9.81727	9.8235	30S ribosomal protein S9
GJQ69_09535	rplM	0.355774	0.661542	1448	1356.7	10.4998	10.4059	50S ribosomal protein L13
GJQ69_09540	-	-0.178753	0.869976	10.2857	6.42703	3.36257	2.68415	DUF1284 domain-containing protein
GJQ69_09545	bioY	-0.194009	0.841365	22.3806	12.9596	4.48418	3.69595	ECF transporter S component
GJQ69_09550	-	0.556894	0.75332	80.9635	89.9264	6.3392	6.49067	DNA-binding protein
GJQ69_09555	-	1.91371	0.000568101	52.2379	137.239	5.70702	7.10055	3-deoxy-7-phosphoheptulonate synthase
GJQ69_09560	-	1.40734	0.109183	1.61102	3.21506	0.68797	1.68485	5S ribosomal RNA
GJQ69_09565	-	1.23864	0.32015	687.505	931.358	9.42523	9.86319	23S ribosomal RNA
GJQ69_09570	-	-0.192818	0.882244	104.938	69.7716	6.71339	6.12457	tRNA-Ile
GJQ69_09575	-	-0.302618	0.595879	62.1692	34.9661	5.95813	5.12789	tRNA-Ala
GJQ69_09580	-	1.32013	0.132026	72.4257	135.788	6.17843	7.08522	16S ribosomal RNA
GJQ69_09585	sleB	0.0902827	0.936188	46.2376	31.1795	5.531	4.96253	spore cortex-lytic enzyme
GJQ69_09590	-	-0.0807295	0.962517	3.07169	2.17578	1.61903	1.12153	XRE family transcriptional regulator
GJQ69_09595	-	-0.445972	0.809162	512.836	290.149	9.00235	8.18065	hypothetical protein
GJQ69_09600	-	-0.892494	0.254866	42.6676	15.858	5.41507	3.98714	tRNA-Val
GJQ69_09605	-	NA	NA	0	0	NA	NA	tRNA-Glu
GJQ69_09610	-	-0.968753	0.11797	7.29218	2.63535	2.86635	1.39799	tRNA-Met
GJQ69_09615	guaB	-0.458891	0.469086	1557.13	755.582	10.6047	9.56144	IMP dehydrogenase
GJQ69_09620	-	-0.503838	0.309695	115.663	55.3418	6.85378	5.7903	hypothetical protein
GJQ69_09625	serS	0.087837	0.911863	584.075	412.025	9.19001	8.68659	serine--tRNA ligase
GJQ69_09630	parB	0.273742	0.745266	174.404	136.533	7.44629	7.09311	ParB/RepB/Spo0J family partition protein
GJQ69_09635	soj	0.359207	0.60927	193.663	178.514	7.5974	7.47989	AAA family ATPase
GJQ69_09640	noc	-0.517611	0.745266	101.533	54.9095	6.66581	5.77898	ParB/RepB/Spo0J family partition protein
GJQ69_09645	rsmG	-0.559612	0.588698	80.6394	41.403	6.33341	5.37166	16S rRNA (guanine(527)-N(7))-methyltransferase RsmG
GJQ69_09650	gidA	-0.331975	0.85484	180.309	110.585	7.49432	6.78902	tRNA uridine-5-carboxymethylaminomethyl(34) synthesis enzyme MnmG
GJQ69_09655	mnmE	0.522484	0.81205	72.1854	81.8896	6.17364	6.35561	tRNA uridine-5-carboxymethylaminomethyl(34) synthesis GTPase MnmE
GJQ69_09660	jag	0.0568842	0.970891	676.16	551.766	9.40122	9.10791	KH domain-containing protein
GJQ69_09665	yidC	-0.183579	0.890449	733.393	489.047	9.51844	8.93383	membrane protein insertase YidC
GJQ69_09670	yidD	-0.0432463	0.962517	21.9321	15.6914	4.45497	3.9719	membrane protein insertion efficiency factor YidD
GJQ69_09675	rnpA	-0.235067	0.856646	223.426	143.317	7.80365	7.16306	ribonuclease P protein component
GJQ69_09680	rpmH	0.401669	0.895146	111.324	117.609	6.79862	6.87785	50S ribosomal protein L34
